# Supplementary material for: Isobutyl 3,5-dinitro­benzoate
Source: Acta Crystallogr Sect E Struct Rep Online. 2009 Mar 28;65(Pt 4):o878. doi: 10.1107/S1600536809010381 (PMC2968849; doi:10.1107/S1600536809010381)
Supplement: Supplementary file 2 [file e-65-0o878-Isup2.hkl]

# 
# h,k,l, Fc-squared, Fo-squared, sigma(Fo-squared) and status flag 
# 
data_I
_shelx_title ' X in P2(1)/n' 
_shelx_refln_list_code          4 
_shelx_F_calc_maximum      150.46 
_exptl_crystal_F_000       560.00 
_reflns_d_resolution_high  0.8325 
 
loop_ 
 _symmetry_equiv_pos_as_xyz 
 'x, y, z' 
 '-x+1/2, y+1/2, -z+1/2' 
 '-x, -y, -z' 
 'x-1/2, -y-1/2, z-1/2' 
 
_cell_length_a    16.6660 
_cell_length_b     4.7760 
_cell_length_c    16.6780 
_cell_angle_alpha  90.000 
_cell_angle_beta  110.300 
_cell_angle_gamma  90.000 
 
_shelx_F_squared_multiplier     1.000 
 
loop_ 
 _refln_index_h 
 _refln_index_k 
 _refln_index_l 
 _refln_F_squared_calc 
 _refln_F_squared_meas 
 _refln_F_squared_sigma 
 _refln_observed_status 
   2   0   0      622.38      614.16      9.48 o 
   4   0   0     2267.02     2547.95     19.28 o 
   6   0   0     2478.47     2703.43     22.84 o 
   8   0   0      648.00      698.99     13.69 o 
  10   0   0      363.72      395.04     11.95 o 
  12   0   0       10.67        6.73      3.78 o 
  14   0   0      395.09      440.68     17.22 o 
  16   0   0        2.82        2.54      4.86 o 
  18   0   0        2.88        0.00      4.93 o 
   1   1   0      128.11      118.79      4.00 o 
   2   1   0     5911.05     5660.50      1.63 o 
   3   1   0     2942.02     3332.88     21.65 o 
   4   1   0      796.59      826.98     11.45 o 
   5   1   0     1676.77     1935.21     18.48 o 
   6   1   0      784.95      506.68     13.27 o 
   7   1   0      205.37      185.26      6.73 o 
   8   1   0      581.21      594.85     12.74 o 
   9   1   0        0.07        0.43      8.47 o 
  10   1   0       48.08       44.28      4.94 o 
  11   1   0       47.75       35.57      6.70 o 
  12   1   0      564.54      554.60     17.71 o 
  13   1   0     1104.44     1200.37     26.82 o 
  14   1   0      358.40      409.35     18.41 o 
  15   1   0        0.30        7.56      7.56 o 
  16   1   0       22.18       15.42      8.00 o 
  17   1   0       12.34       10.40      6.88 o 
  18   1   0        4.84        6.89      5.53 o 
   0   2   0      250.83      239.28      6.48 o 
   1   2   0       30.53       42.46      3.10 o 
   2   2   0       88.42      100.42      4.63 o 
   3   2   0      451.90      517.17      1.69 o 
   4   2   0      295.88      305.63      8.34 o 
   5   2   0        0.59        0.68      2.07 o 
   6   2   0        0.04        3.88      2.08 o 
   7   2   0      127.95      115.11      6.08 o 
   8   2   0      353.06      362.70     11.07 o 
   9   2   0        3.80        0.35      2.53 o 
  10   2   0        3.50        2.59      3.01 o 
  11   2   0      127.56      110.64      7.62 o 
  12   2   0      227.06      203.06     10.80 o 
  13   2   0       19.68       10.81      5.22 o 
  14   2   0       20.95       33.74      6.43 o 
  15   2   0        8.10        9.40      4.48 o 
  16   2   0        9.47       10.15      5.16 o 
  17   2   0        3.81        1.10      4.97 o 
   1   3   0      103.59       96.04      5.67 o 
   2   3   0      185.76      191.17      8.14 o 
   3   3   0       40.66       44.73      4.46 o 
   4   3   0      113.57      132.22      7.39 o 
   5   3   0        1.12        1.67      2.92 o 
   6   3   0      426.17      515.45     14.10 o 
   7   3   0       66.54       54.40      5.69 o 
   8   3   0       96.10      101.09      7.15 o 
   9   3   0       35.76       52.68      6.52 o 
  10   3   0       13.82        0.92      3.82 o 
  11   3   0        2.80        3.44      4.18 o 
  12   3   0       15.72        7.68      5.26 o 
  13   3   0        0.19        1.58      4.04 o 
  14   3   0        2.32        4.83      5.21 o 
  15   3   0        5.90        3.16      4.30 o 
   0   4   0       49.71       70.98      6.80 o 
   1   4   0        8.79        6.35      4.03 o 
   2   4   0       51.00       63.96      6.68 o 
   3   4   0        7.13        6.54      4.29 o 
   4   4   0        0.05        4.79      4.79 o 
   5   4   0       13.15        1.44      4.37 o 
   6   4   0        8.11        4.71      4.71 o 
   7   4   0       31.45       30.15      6.95 o 
   8   4   0       21.65        1.06      4.88 o 
   9   4   0        0.26        4.45      4.45 o 
  10   4   0       15.34        7.06      5.00 o 
  11   4   0        0.49        1.06      4.75 o 
  12   4   0       85.41       73.54      2.97 o 
  13   4   0       45.39       41.03      6.59 o 
   1   5   0       93.84      125.46     11.47 o 
   2   5   0        3.36        4.33      6.07 o 
   3   5   0       14.04       19.49      6.06 o 
   4   5   0       38.20       36.73      6.97 o 
   5   5   0        0.45        1.77      5.74 o 
   6   5   0       15.59       13.41      5.50 o 
   7   5   0       17.71        4.28      4.28 o 
   8   5   0        0.72        4.41      3.70 o 
   9   5   0        2.64        2.63      4.50 o 
 -19   0   1        7.34        8.83      3.96 o 
 -17   0   1        0.73        1.08      4.82 o 
 -15   0   1      233.79      245.24     12.56 o 
 -13   0   1       22.52       19.93      4.47 o 
 -11   0   1      598.20      614.26     15.20 o 
  -9   0   1       13.99       11.26      2.57 o 
  -7   0   1     2130.28     2271.13     21.91 o 
  -5   0   1      226.69      296.90      7.17 o 
  -3   0   1      718.23      719.36     12.83 o 
  -1   0   1     6378.36     8188.40     93.00 o 
   1   0   1     1087.59      898.60     40.52 o 
   3   0   1      303.68      306.17      5.98 o 
   5   0   1       22.44       25.00      2.47 o 
   7   0   1       55.14       29.30      3.16 o 
   9   0   1        2.27        2.22      1.68 o 
  11   0   1       22.57       20.06      3.74 o 
  13   0   1      108.34      114.58      9.61 o 
  15   0   1      192.48      213.41     12.75 o 
  17   0   1       64.91       78.82      9.88 o 
 -18   1   1        4.26        3.86      3.60 o 
 -17   1   1        5.88        7.32      3.70 o 
 -16   1   1        6.61        1.69      5.49 o 
 -15   1   1       14.26       15.81      5.16 o 
 -14   1   1        0.01        3.39      5.02 o 
 -13   1   1      153.35      171.91     10.63 o 
 -12   1   1      151.88      164.95     10.07 o 
 -11   1   1      362.89      332.69     11.62 o 
 -10   1   1      319.91      333.44     11.09 o 
  -9   1   1      787.46      872.33     16.19 o 
  -8   1   1     1317.65     1473.16     19.62 o 
  -7   1   1        0.25        0.00      2.13 o 
  -6   1   1      304.57      294.67      7.87 o 
  -5   1   1       83.58      102.99      4.57 o 
  -4   1   1       76.92      103.35      4.35 o 
  -3   1   1        1.59        4.53      1.83 o 
  -2   1   1     4310.99     4731.82     23.69 o 
  -1   1   1       79.71       90.22      3.12 o 
   0   1   1       15.96       16.61      1.43 o 
   1   1   1     5868.59     5875.88    105.82 o 
   2   1   1     1488.63     1391.73      1.29 o 
   3   1   1     1093.29     1071.93     12.02 o 
   4   1   1     1334.06     1296.08     14.08 o 
   5   1   1        4.05        0.17      1.91 o 
   6   1   1     1143.57     1174.72     15.32 o 
   7   1   1       16.07       23.30      2.61 o 
   8   1   1       24.91       27.73      3.39 o 
   9   1   1       61.58       63.07      4.89 o 
  10   1   1        3.78        4.31      2.72 o 
  11   1   1        6.38        1.52      3.55 o 
  12   1   1      500.53      493.53     16.51 o 
  13   1   1      452.29      506.91     17.70 o 
  14   1   1        9.19        4.63      6.61 o 
  15   1   1        0.02        0.67      5.27 o 
  16   1   1        2.72        4.79      6.10 o 
  17   1   1        3.93        3.50      5.62 o 
  18   1   1        1.10        2.03      5.12 o 
 -17   2   1       37.61       28.10      7.33 o 
 -16   2   1        0.22        2.97      4.07 o 
 -15   2   1        0.07        5.81      3.98 o 
 -14   2   1       50.89       59.11      7.11 o 
 -13   2   1       29.06       28.74      6.81 o 
 -12   2   1       50.79       47.88      7.09 o 
 -11   2   1      126.36      121.49      9.05 o 
 -10   2   1        1.86        3.39      2.88 o 
  -9   2   1       51.15       39.95      5.04 o 
  -8   2   1      542.93      553.80     13.51 o 
  -7   2   1        0.51        0.29      1.90 o 
  -6   2   1      116.16      115.25      5.95 o 
  -5   2   1      944.63     1025.84     15.54 o 
  -4   2   1       42.48       56.86      3.95 o 
  -3   2   1      121.29      100.86      4.58 o 
  -2   2   1     1382.67     1110.95     12.54 o 
  -1   2   1      128.41      145.09      5.49 o 
   0   2   1      199.81      176.41      4.15 o 
   1   2   1       60.62       71.22      3.86 o 
   2   2   1     1350.97     1360.04     15.71 o 
   3   2   1      255.50      263.96      7.38 o 
   4   2   1     2809.19     2758.20     24.11 o 
   5   2   1      470.23      474.32     10.72 o 
   6   2   1       22.17       14.13      3.01 o 
   7   2   1      268.52      269.60      9.04 o 
   8   2   1        0.77        1.53      2.33 o 
   9   2   1      163.45      183.39      9.02 o 
  10   2   1        3.05        3.76      3.76 o 
  11   2   1      167.74      173.68      9.91 o 
  12   2   1       28.83       38.82      5.66 o 
  13   2   1       34.86       54.33      7.01 o 
  14   2   1       84.60       92.03      8.59 o 
  15   2   1        9.61       11.22      4.41 o 
  16   2   1       26.67       38.04      6.27 o 
  17   2   1        0.31        4.83      4.83 o 
 -16   3   1       14.00       10.63      5.74 o 
 -15   3   1        5.64       15.24      5.40 o 
 -14   3   1       10.53        8.52      6.21 o 
 -13   3   1       18.38       19.46      5.91 o 
 -12   3   1       29.11       32.49      5.94 o 
 -11   3   1      130.76      132.99     10.77 o 
 -10   3   1       66.75       56.50      3.66 o 
  -9   3   1        5.41        7.99      4.09 o 
  -8   3   1        4.41        0.82      3.61 o 
  -7   3   1      104.61      108.04      6.98 o 
  -6   3   1       10.50       11.89      3.77 o 
  -5   3   1      106.25      116.20      7.31 o 
  -4   3   1        8.93        3.71      3.71 o 
  -3   3   1      319.29      304.67      8.97 o 
  -2   3   1       42.44       41.08      3.98 o 
  -1   3   1        3.51        4.83      2.29 o 
   0   3   1       15.65       15.37      2.25 o 
   1   3   1       51.13       53.65      4.47 o 
   2   3   1        0.19        1.12      2.52 o 
   3   3   1        7.86       19.33      3.46 o 
   4   3   1       49.34        1.84      2.63 o 
   5   3   1        7.47        0.64      2.44 o 
   6   3   1       31.15       37.09      4.83 o 
   7   3   1        7.62        3.40      4.06 o 
   8   3   1      123.67      115.51      7.90 o 
   9   3   1        3.17        0.42      4.68 o 
  10   3   1       34.63        4.20      5.85 o 
  11   3   1       28.36       33.52      5.81 o 
  12   3   1       35.85       26.87      5.75 o 
  13   3   1        2.35        0.51      4.17 o 
  14   3   1       11.09        6.93      4.19 o 
  15   3   1       17.50       29.19      5.14 o 
 -13   4   1       49.14       45.63      8.47 o 
 -12   4   1        6.29        2.97      4.58 o 
 -11   4   1        0.82       14.78      6.00 o 
 -10   4   1        7.04        4.05      4.93 o 
  -9   4   1       75.44       57.58      4.55 o 
  -8   4   1        4.31        0.52      4.73 o 
  -7   4   1        7.59        9.48      5.17 o 
  -6   4   1       34.62       47.36      6.02 o 
  -5   4   1       20.53       19.15      5.20 o 
  -4   4   1        0.59        1.23      3.32 o 
  -3   4   1        0.01        0.78      2.63 o 
  -2   4   1       52.90       47.75      5.89 o 
  -1   4   1        5.26        8.47      3.85 o 
   0   4   1        0.00        3.00      3.00 o 
   1   4   1       10.76        8.93      4.53 o 
   2   4   1       27.11       26.02      5.15 o 
   3   4   1        2.32        2.25      3.34 o 
   4   4   1       70.58       89.76      7.76 o 
   5   4   1      114.73      144.09      9.81 o 
   6   4   1      255.00      280.63     13.46 o 
   7   4   1        8.07       11.16      5.80 o 
   8   4   1        4.78        4.34      4.34 o 
   9   4   1       12.76        0.53      4.82 o 
  10   4   1        5.10        3.76      4.80 o 
  11   4   1        0.34        6.96      4.15 o 
  12   4   1       21.87       22.46      5.29 o 
  13   4   1        0.57        2.47      4.17 o 
  -9   5   1        8.83       12.55      4.76 o 
  -8   5   1       67.20       56.89      8.34 o 
  -7   5   1       40.08       47.65      8.40 o 
  -6   5   1        0.04        3.22      5.99 o 
  -5   5   1        0.91        0.00      5.47 o 
  -4   5   1        0.79        4.57      4.57 o 
  -3   5   1       23.20       28.35      7.55 o 
  -2   5   1       25.27       20.09      7.44 o 
  -1   5   1        9.30        0.62      7.17 o 
   0   5   1      184.97      229.39     10.22 o 
   1   5   1       80.43      110.88     10.67 o 
   2   5   1        0.17        0.58      5.71 o 
   3   5   1       44.92       39.96      7.47 o 
   4   5   1       14.91       16.53      6.08 o 
   5   5   1        1.00        6.98      4.03 o 
   6   5   1        8.43        7.97      4.92 o 
   7   5   1        0.27        2.24      5.55 o 
   8   5   1        3.42        3.22      4.72 o 
 -18   0   2        1.67        9.53      3.68 o 
 -16   0   2       10.71        8.26      3.91 o 
 -14   0   2      383.61      365.89     14.32 o 
 -12   0   2       10.17        8.24      3.16 o 
 -10   0   2      314.59      273.90      9.33 o 
  -8   0   2     2699.65     2832.53     26.05 o 
  -6   0   2      676.38      711.65     11.67 o 
  -4   0   2    17256.90    16943.37    211.29 o 
  -2   0   2     1649.03     2307.58     63.21 o 
   0   0   2      925.87      935.90     11.68 o 
   2   0   2     9653.72     8648.06    131.56 o 
   4   0   2       29.72       23.21      2.18 o 
   6   0   2     1465.75     1336.75     16.41 o 
   8   0   2      895.04      841.17     15.29 o 
  10   0   2        9.29        8.46      2.74 o 
  12   0   2        9.91       10.74      4.12 o 
  14   0   2        1.22        5.68      6.61 o 
  16   0   2       38.78       43.65      8.19 o 
 -19   1   2        2.29        1.03      4.10 o 
 -18   1   2        0.15        3.30      3.30 o 
 -17   1   2       13.03        9.49      5.10 o 
 -16   1   2       53.23       52.74      6.83 o 
 -15   1   2       23.64       26.69      5.59 o 
 -14   1   2       60.32       57.59      6.98 o 
 -13   1   2        5.33       13.25      3.78 o 
 -12   1   2        2.04        0.37      3.58 o 
 -11   1   2      186.58      179.54      8.60 o 
 -10   1   2      149.29      168.22      7.65 o 
  -9   1   2      676.69      738.25     14.59 o 
  -8   1   2      157.71      156.30      6.56 o 
  -7   1   2      455.23      409.53      9.55 o 
  -6   1   2      177.02      205.34      6.44 o 
  -5   1   2      277.58      311.83      7.54 o 
  -4   1   2       17.18        0.46      1.45 o 
  -3   1   2      110.21      111.05      4.13 o 
  -2   1   2     2811.59     2660.97     16.23 o 
  -1   1   2     9142.21     8165.62    127.71 o 
   0   1   2       28.57       53.27      2.87 o 
   1   1   2     3563.87     4540.85     24.39 o 
   2   1   2       26.29       15.22      2.04 o 
   3   1   2     1112.67      991.99     11.91 o 
   4   1   2     1423.04     1348.24     14.66 o 
   5   1   2      711.91      674.57     11.16 o 
   6   1   2     1161.13     1081.43     15.23 o 
   7   1   2        0.21        0.00      1.64 o 
   8   1   2      248.84      258.64      8.88 o 
   9   1   2      446.49      412.15     12.06 o 
  10   1   2      117.66      117.23      7.40 o 
  11   1   2      122.85      128.48      8.24 o 
  12   1   2       18.63       17.93      4.97 o 
  13   1   2        0.52        3.27      4.67 o 
  14   1   2       29.26       36.92      7.69 o 
  15   1   2       96.98      139.95     10.94 o 
  16   1   2        2.42        2.80      5.82 o 
  17   1   2        6.26        2.79      6.13 o 
 -18   2   2       67.42       55.11      6.60 o 
 -17   2   2       33.04       41.07      6.94 o 
 -16   2   2        3.05        5.17      5.17 o 
 -15   2   2       14.23       19.10      4.50 o 
 -14   2   2       49.50       55.65      7.74 o 
 -13   2   2       73.63       79.76      8.98 o 
 -12   2   2      340.05      364.64     14.41 o 
 -11   2   2      196.59      179.20      9.85 o 
 -10   2   2       36.27       38.60      5.16 o 
  -9   2   2       27.78       24.27      4.17 o 
  -8   2   2       15.65       18.32      3.03 o 
  -7   2   2       80.14       58.33      2.29 o 
  -6   2   2      240.26      244.27      8.03 o 
  -5   2   2        0.75        1.53      2.04 o 
  -4   2   2      235.07      183.80      1.77 o 
  -3   2   2      115.03       84.67      1.37 o 
  -2   2   2       60.45       61.99      3.42 o 
  -1   2   2      728.67      741.45     12.29 o 
   0   2   2      513.06      597.93      8.20 o 
   1   2   2      229.85      247.17      7.14 o 
   2   2   2     1201.82     1678.52      1.69 o 
   3   2   2     1173.34     1232.93      2.72 o 
   4   2   2     1840.35     1909.93     20.55 o 
   5   2   2      353.02      309.83      2.18 o 
   6   2   2      418.70      373.48     10.41 o 
   7   2   2        0.82        6.49      2.83 o 
   8   2   2       93.62      100.68      6.33 o 
   9   2   2      334.04      325.34     11.51 o 
  10   2   2      127.08      128.06      8.16 o 
  11   2   2      301.24      285.02     12.30 o 
  12   2   2        6.59        7.27      4.32 o 
  13   2   2        0.28        0.00      3.64 o 
  14   2   2        8.76        8.33      4.99 o 
  15   2   2        0.06        5.72      3.65 o 
  16   2   2        0.93        5.72      4.96 o 
 -16   3   2        0.48        1.73      3.63 o 
 -15   3   2        7.55        5.31      5.14 o 
 -14   3   2       78.75       88.00      8.91 o 
 -13   3   2       20.71       18.53      5.77 o 
 -12   3   2        5.27        2.65      4.14 o 
 -11   3   2       68.86       60.64      7.97 o 
 -10   3   2       21.15        1.40      4.12 o 
  -9   3   2        0.18        0.44      3.62 o 
  -8   3   2       18.70       19.14      4.62 o 
  -7   3   2        0.93        6.62      3.00 o 
  -6   3   2       13.72       22.31      4.22 o 
  -5   3   2      239.14      312.94     10.65 o 
  -4   3   2     2790.47     2564.20     27.23 o 
  -3   3   2      287.21      229.79      8.02 o 
  -2   3   2      404.40      458.44     11.66 o 
  -1   3   2        2.02       11.28      2.60 o 
   0   3   2        3.91        4.33      1.92 o 
   1   3   2       16.66       16.93      3.21 o 
   2   3   2        5.29        0.29      2.03 o 
   3   3   2       25.59       23.71      3.79 o 
   4   3   2       32.65       29.09      4.06 o 
   5   3   2        0.62        3.71      2.32 o 
   6   3   2       12.14        0.71      2.82 o 
   7   3   2       46.60       46.51      5.43 o 
   8   3   2       66.14       56.03      3.80 o 
   9   3   2        4.13        4.01      7.48 o 
  10   3   2       41.99       32.51      6.13 o 
  11   3   2       45.54       56.59      7.10 o 
  12   3   2        0.00        3.70      3.70 o 
  13   3   2        2.84        4.82      4.26 o 
  14   3   2        6.96        0.52      4.32 o 
  15   3   2        0.53        6.63      3.60 o 
 -14   4   2        0.08       17.62      4.12 o 
 -13   4   2       44.53        4.01      4.01 o 
 -12   4   2       29.59       29.83      6.57 o 
 -11   4   2        1.38        1.14      6.01 o 
 -10   4   2        0.16        1.11      3.96 o 
  -9   4   2       25.23       29.54      5.36 o 
  -8   4   2        4.83        3.76      4.35 o 
  -7   4   2       16.97        3.21      4.36 o 
  -6   4   2       24.61       32.48      5.84 o 
  -5   4   2        0.99        3.74      3.74 o 
  -4   4   2       35.22       47.61      5.25 o 
  -3   4   2        0.25        2.89      3.66 o 
  -2   4   2      154.09      191.09     10.70 o 
  -1   4   2       24.54       38.62      5.39 o 
   0   4   2        2.97        3.04      3.26 o 
   1   4   2      169.23      196.31     10.30 o 
   2   4   2        0.87        0.00      4.18 o 
   3   4   2       17.51       22.66      5.68 o 
   4   4   2       49.73       50.55      6.73 o 
   5   4   2       74.62       69.30      4.61 o 
   6   4   2        0.89        3.00      4.56 o 
   7   4   2       52.73       46.27      4.25 o 
   8   4   2      173.02      188.10     11.56 o 
   9   4   2       57.05       53.36      7.11 o 
  10   4   2        7.64        0.00      5.23 o 
  11   4   2        6.78        2.66      4.54 o 
  12   4   2        2.04        3.58      3.81 o 
  -9   5   2        6.12        7.17      4.63 o 
  -8   5   2       11.44        8.31      5.25 o 
  -7   5   2        0.01        2.66      5.71 o 
  -6   5   2        5.95       12.57      4.94 o 
  -5   5   2        9.48       12.34      4.48 o 
  -4   5   2        1.53       10.29      4.81 o 
  -3   5   2        1.96        4.12      5.58 o 
  -2   5   2       12.69       21.56      8.15 o 
  -1   5   2        7.40        3.16      6.94 o 
   0   5   2       65.33       96.08      7.21 o 
   1   5   2       21.75       30.91      7.19 o 
   2   5   2        1.51        6.57      5.22 o 
   3   5   2       16.77        8.30      5.64 o 
   4   5   2       15.15       19.83      5.27 o 
   5   5   2        0.46        8.62      4.78 o 
   6   5   2        4.34        6.07      6.07 o 
   7   5   2       37.30       40.24      6.32 o 
   8   5   2        1.04        3.98      3.98 o 
 -19   0   3        1.31        8.72      3.73 o 
 -17   0   3        3.80        1.60      4.02 o 
 -15   0   3       46.64       45.07      5.94 o 
 -13   0   3       15.55       19.39      4.03 o 
 -11   0   3       58.11       50.63      4.86 o 
  -9   0   3      213.72      233.04      8.09 o 
  -7   0   3        4.37        3.84      2.08 o 
  -5   0   3        9.61        7.78      1.87 o 
  -3   0   3     1547.34     1415.14     16.05 o 
  -1   0   3     4588.00     3447.22     86.45 o 
   1   0   3     2616.11     3422.21     95.46 o 
   3   0   3     2590.95     2569.35     20.06 o 
   5   0   3      444.94      405.27      8.94 o 
   7   0   3      398.29      379.19     10.11 o 
   9   0   3        5.50        7.92      3.01 o 
  11   0   3       14.48       24.12      4.67 o 
  13   0   3     2048.06     2167.06     37.94 o 
  15   0   3       96.77       81.33     10.45 o 
  17   0   3        0.08        1.30      4.38 o 
 -19   1   3        0.00        3.69      4.50 o 
 -18   1   3       18.25       12.15      5.66 o 
 -17   1   3       16.52       11.63      4.77 o 
 -16   1   3       47.61       50.09      6.05 o 
 -15   1   3       10.45       14.03      4.72 o 
 -14   1   3      104.37      106.32      8.17 o 
 -13   1   3        8.53        4.15      3.72 o 
 -12   1   3        0.01        2.22      3.26 o 
 -11   1   3      128.65      129.74      7.27 o 
 -10   1   3        6.31        5.18      2.54 o 
  -9   1   3        0.51        1.50      2.14 o 
  -8   1   3      102.53      101.75      5.32 o 
  -7   1   3       42.73       41.47      3.51 o 
  -6   1   3     1246.61     1339.32     16.08 o 
  -5   1   3       83.63       72.19      3.77 o 
  -4   1   3        9.29        0.89      1.31 o 
  -3   1   3      652.00      654.91      8.93 o 
  -2   1   3     1948.48     1911.40     14.42 o 
  -1   1   3     2608.09     2218.41     19.61 o 
   0   1   3    22638.67    19817.84    991.05 o 
   1   1   3    11599.33    11725.08    176.78 o 
   2   1   3     6238.70     6043.42    126.15 o 
   3   1   3      392.98      379.64      8.72 o 
   4   1   3        0.23        2.01      1.47 o 
   5   1   3      308.42      258.65      7.39 o 
   6   1   3      115.36       99.45      6.10 o 
   7   1   3       17.46       17.10      3.24 o 
   8   1   3      464.84      431.26     12.01 o 
   9   1   3       91.26       85.46      6.51 o 
  10   1   3       49.12       41.31      5.64 o 
  11   1   3       75.73       67.54      6.97 o 
  12   1   3       34.82       27.90      6.04 o 
  13   1   3       26.18       32.11      6.99 o 
  14   1   3       58.12       54.83      9.19 o 
  15   1   3      141.97      186.48     13.81 o 
  16   1   3        1.29        0.71      6.02 o 
  17   1   3        3.88        0.71      5.46 o 
 -18   2   3        0.04        4.37      4.79 o 
 -17   2   3        3.64        7.38      3.97 o 
 -16   2   3       15.56       15.26      4.68 o 
 -15   2   3        5.13        9.21      3.47 o 
 -14   2   3       11.88       10.15      4.40 o 
 -13   2   3      495.18      509.60     17.55 o 
 -12   2   3     1900.46     1880.69     30.50 o 
 -11   2   3       51.15       45.50      6.22 o 
 -10   2   3       15.72       10.99      3.86 o 
  -9   2   3       27.01       32.70      4.12 o 
  -8   2   3        7.42        5.02      2.97 o 
  -7   2   3       31.86        7.69      3.50 o 
  -6   2   3     1627.43     1582.76     19.77 o 
  -5   2   3        8.66       13.88      2.74 o 
  -4   2   3      599.06      621.73      1.56 o 
  -3   2   3      526.28      442.86      8.59 o 
  -2   2   3        9.70       10.73      1.85 o 
  -1   2   3     1322.43     1640.81     18.39 o 
   0   2   3       35.35       38.27      2.38 o 
   1   2   3      560.60      594.51     11.36 o 
   2   2   3      173.91      137.91      3.07 o 
   3   2   3      113.80       86.05      3.10 o 
   4   2   3        8.37       13.30      2.52 o 
   5   2   3       28.60        2.00      2.33 o 
   6   2   3     1058.34      804.97      2.92 o 
   7   2   3        1.07        3.63      3.63 o 
   8   2   3      221.23      247.25     10.16 o 
   9   2   3      118.41      152.76      8.49 o 
  10   2   3       49.32       58.05      6.13 o 
  11   2   3        0.30        7.96      3.22 o 
  12   2   3       33.50       41.45      5.81 o 
  13   2   3       13.15       10.45      5.26 o 
  14   2   3        1.34        6.34      4.62 o 
  15   2   3        1.37        1.74      4.88 o 
  16   2   3        3.35        9.69      4.80 o 
 -16   3   3       13.24       11.27      5.56 o 
 -15   3   3       54.28       42.20      7.97 o 
 -14   3   3       12.11       21.27      6.36 o 
 -13   3   3        4.24        5.34      4.66 o 
 -12   3   3       75.28       60.56      3.25 o 
 -11   3   3      495.78      590.84     18.23 o 
 -10   3   3       86.24       59.39      7.45 o 
  -9   3   3        0.00        0.00      3.82 o 
  -8   3   3       32.50       50.20      6.30 o 
  -7   3   3      226.82      257.14     10.62 o 
  -6   3   3       17.70       28.15      4.44 o 
  -5   3   3      290.66      361.49     11.25 o 
  -4   3   3       82.37       70.49      5.18 o 
  -3   3   3        0.11        0.00      2.38 o 
  -2   3   3        3.73        1.43      2.40 o 
  -1   3   3      108.18      109.24      6.72 o 
   0   3   3        0.39        2.30      1.87 o 
   1   3   3       11.64       12.57      3.15 o 
   2   3   3      489.98      570.69     14.06 o 
   3   3   3      648.09      621.03     14.86 o 
   4   3   3      208.99      213.68      9.07 o 
   5   3   3       14.35       17.06      4.41 o 
   6   3   3        4.43        9.91      3.40 o 
   7   3   3        3.48        0.42      3.74 o 
   8   3   3       16.04        1.77      3.29 o 
   9   3   3       41.53       41.73      5.71 o 
  10   3   3        1.37        0.49      3.73 o 
  11   3   3       36.18       31.37      6.12 o 
  12   3   3        0.89        4.30      3.31 o 
  13   3   3        5.10        7.63      3.34 o 
  14   3   3        0.57        3.72      4.28 o 
 -14   4   3      119.63       91.24      9.33 o 
 -13   4   3      167.13      154.70     11.78 o 
 -12   4   3       55.11       53.25      7.77 o 
 -11   4   3        5.93       10.09      4.78 o 
 -10   4   3        8.41        2.81      6.12 o 
  -9   4   3       35.33       39.10      7.32 o 
  -8   4   3        3.77        9.99      4.69 o 
  -7   4   3        0.02        1.10      4.27 o 
  -6   4   3        4.87       12.10      3.90 o 
  -5   4   3        0.56        7.19      3.41 o 
  -4   4   3        0.00        0.41      3.36 o 
  -3   4   3      114.19      121.81      8.33 o 
  -2   4   3        8.02        9.87      4.53 o 
  -1   4   3      146.88      150.42      9.82 o 
   0   4   3      142.97      169.77      7.64 o 
   1   4   3      110.05      152.05     10.23 o 
   2   4   3        9.04       12.20      5.46 o 
   3   4   3        2.09       10.02      4.31 o 
   4   4   3        8.50        9.73      5.35 o 
   5   4   3        4.95        4.98      4.86 o 
   6   4   3       43.27       40.43      6.29 o 
   7   4   3        9.19        0.00      4.46 o 
   8   4   3       83.07       79.64      7.97 o 
   9   4   3        3.44        0.00      4.58 o 
  10   4   3        1.29        6.46      3.74 o 
  11   4   3        1.93        6.84      3.92 o 
  12   4   3        0.42        2.50      3.22 o 
  -9   5   3        3.39        6.27      5.22 o 
  -8   5   3        6.99        1.96      5.74 o 
  -7   5   3        2.03        1.94      5.70 o 
  -6   5   3       35.48       46.38      7.37 o 
  -5   5   3       12.27       18.94      5.33 o 
  -4   5   3       20.05       20.34      5.51 o 
  -3   5   3       23.10       48.73      8.34 o 
  -2   5   3       77.01      106.39     10.19 o 
  -1   5   3      204.81      212.94     14.45 o 
   0   5   3      306.70      334.60     11.71 o 
   1   5   3       49.57       35.74      7.41 o 
   2   5   3        6.17        3.57      4.88 o 
   3   5   3        3.79        6.49      4.73 o 
   4   5   3        0.55        2.34      5.44 o 
   5   5   3        0.18        1.12      4.25 o 
   6   5   3        0.51        4.38      4.38 o 
   7   5   3        7.26        3.74      4.37 o 
 -18   0   4       54.10       39.68      6.05 o 
 -16   0   4       39.43       45.80      6.09 o 
 -14   0   4      308.59      311.09     13.47 o 
 -12   0   4      605.52      653.13     16.32 o 
 -10   0   4      334.37      372.81     10.76 o 
  -8   0   4    10323.75     9586.61    196.09 o 
  -6   0   4      239.83      299.27      7.78 o 
  -4   0   4      488.29      591.99      9.42 o 
  -2   0   4      358.17      426.30      6.91 o 
   0   0   4     1048.98     1422.98     12.64 o 
   2   0   4     5794.65     5889.42    137.93 o 
   4   0   4     1072.91     1051.20     14.69 o 
   6   0   4     1901.33     1876.66     22.13 o 
   8   0   4      130.78      145.64      7.49 o 
  10   0   4       58.35       56.32      6.33 o 
  12   0   4      554.23      662.53     21.08 o 
  14   0   4      404.67      432.26     19.63 o 
  16   0   4        4.39       10.80      6.98 o 
 -19   1   4        2.57        1.57      4.38 o 
 -18   1   4        0.18        2.21      4.09 o 
 -17   1   4       60.95       59.92      7.19 o 
 -16   1   4        2.18        8.36      3.77 o 
 -15   1   4        1.73        1.00      3.65 o 
 -14   1   4      287.51      288.54     13.05 o 
 -13   1   4       26.50       17.30      4.44 o 
 -12   1   4       59.14       63.87      5.55 o 
 -11   1   4      152.70      140.65      7.77 o 
 -10   1   4       57.66       70.00      4.90 o 
  -9   1   4      265.64      261.18      8.88 o 
  -8   1   4      132.68      128.54      5.96 o 
  -7   1   4     1202.00     1276.66     16.54 o 
  -6   1   4      564.98      543.76     10.26 o 
  -5   1   4       17.72       13.34      2.13 o 
  -4   1   4     2081.53     2016.19      1.27 o 
  -3   1   4      285.10      282.36      5.99 o 
  -2   1   4      139.94       97.25      3.72 o 
  -1   1   4      216.51      268.54      6.61 o 
   0   1   4    10525.75    10437.05    167.35 o 
   1   1   4     5474.93     5846.95    133.07 o 
   2   1   4     2187.56     2168.55     19.75 o 
   3   1   4       34.05       36.83      3.29 o 
   4   1   4     1182.27     1206.77     15.76 o 
   5   1   4     1682.51     1529.94     18.95 o 
   6   1   4       92.82       85.36      5.37 o 
   7   1   4      220.88      197.18      7.99 o 
   8   1   4       16.88       21.57      3.66 o 
   9   1   4       20.81       23.85      3.72 o 
  10   1   4        8.89        2.16      3.92 o 
  11   1   4       16.23       17.80      4.31 o 
  12   1   4        6.22        0.61      5.87 o 
  13   1   4       21.10       40.52      7.29 o 
  14   1   4      162.87      172.10     14.05 o 
  15   1   4       15.78       13.78      7.76 o 
  16   1   4       21.33       17.43      7.54 o 
 -18   2   4        2.17        2.19      4.13 o 
 -17   2   4        0.22        0.56      3.38 o 
 -16   2   4        2.20        2.75      4.25 o 
 -15   2   4       45.12       33.70      6.66 o 
 -14   2   4        2.33        0.99      4.05 o 
 -13   2   4      196.25      219.99     11.81 o 
 -12   2   4      481.15      510.87     15.70 o 
 -11   2   4       20.30       23.11      4.24 o 
 -10   2   4       84.39       84.91      6.24 o 
  -9   2   4       27.14       27.24      3.84 o 
  -8   2   4        2.39        3.91      2.32 o 
  -7   2   4        0.22        1.56      1.90 o 
  -6   2   4       76.83       88.39      5.27 o 
  -5   2   4        2.57        2.04      1.63 o 
  -4   2   4      478.94      443.43      9.28 o 
  -3   2   4      150.38      145.87      5.35 o 
  -2   2   4      282.65      242.49      7.11 o 
  -1   2   4       51.25       61.86      3.90 o 
   0   2   4      361.01      438.71     12.27 o 
   1   2   4     1060.16     1102.46     16.09 o 
   2   2   4     1474.16     1632.60      1.92 o 
   3   2   4      114.04       88.69      2.04 o 
   4   2   4        0.52        0.77      2.49 o 
   5   2   4      627.81      664.95      3.41 o 
   6   2   4      207.24      215.75      8.57 o 
   7   2   4       20.14       21.70      3.88 o 
   8   2   4        3.99        8.19      2.97 o 
   9   2   4        3.19        3.30      3.69 o 
  10   2   4        7.64       12.86      4.16 o 
  11   2   4       12.93        9.09      4.10 o 
  12   2   4        2.68        2.21      3.71 o 
  13   2   4        0.03        4.80      4.80 o 
  14   2   4        0.00        0.00      4.66 o 
  15   2   4       34.63       19.02      6.59 o 
 -16   3   4       12.86       13.73      5.43 o 
 -15   3   4       16.16       17.71      5.48 o 
 -14   3   4       43.39       49.94      7.58 o 
 -13   3   4       39.87       40.22      7.10 o 
 -12   3   4      471.97      666.90      5.22 o 
 -11   3   4       51.36       50.59      6.43 o 
 -10   3   4      111.03       99.98      4.03 o 
  -9   3   4       13.36        0.00      3.69 o 
  -8   3   4      334.34      388.86     13.62 o 
  -7   3   4       81.76       90.71      6.65 o 
  -6   3   4       15.61       12.30      3.82 o 
  -5   3   4        6.52        5.47      2.36 o 
  -4   3   4        0.30        0.57      2.13 o 
  -3   3   4        3.66        4.54      2.57 o 
  -2   3   4        1.80        3.30      2.56 o 
  -1   3   4        7.01        3.07      3.07 o 
   0   3   4        0.16        0.29      2.22 o 
   1   3   4       43.96       58.21      5.47 o 
   2   3   4       78.79       77.55      5.99 o 
   3   3   4       16.61       20.85      4.11 o 
   4   3   4        7.05        0.35      2.93 o 
   5   3   4        0.81        1.50      3.02 o 
   6   3   4       18.35        2.01      3.00 o 
   7   3   4       55.57       58.81      6.05 o 
   8   3   4       62.65       63.85      7.67 o 
   9   3   4       20.68       16.38      5.60 o 
  10   3   4        3.17        5.73      4.56 o 
  11   3   4        5.46        1.08      4.92 o 
  12   3   4       19.16       13.84      5.11 o 
  13   3   4        4.24        4.38      5.35 o 
  14   3   4        3.11        3.16      4.46 o 
 -14   4   4       20.39       16.91      5.86 o 
 -13   4   4       35.73        1.11      3.71 o 
 -12   4   4        0.58        1.71      5.24 o 
 -11   4   4       15.12       18.74      5.09 o 
 -10   4   4        1.09        0.58      4.23 o 
  -9   4   4        1.92        4.64      5.32 o 
  -8   4   4       24.66       19.28      5.53 o 
  -7   4   4        0.38        3.85      4.61 o 
  -6   4   4        6.42        4.99      4.99 o 
  -5   4   4       38.44       37.09      5.58 o 
  -4   4   4        0.80        0.91      4.13 o 
  -3   4   4       31.58       42.27      5.91 o 
  -2   4   4       30.65       40.87      5.78 o 
  -1   4   4      117.17      158.67     10.06 o 
   0   4   4      234.24      322.79      9.77 o 
   1   4   4      301.18      341.51      4.79 o 
   2   4   4       74.38       73.60      8.44 o 
   3   4   4        1.34        5.44      4.14 o 
   4   4   4      234.13      295.51     13.89 o 
   5   4   4       15.72        4.62      4.31 o 
   6   4   4        0.00        4.73      3.98 o 
   7   4   4       14.16        8.09      5.05 o 
   8   4   4        1.72        2.17      4.89 o 
   9   4   4       14.77        8.20      5.11 o 
  10   4   4        0.80        0.00      4.36 o 
  11   4   4        0.86        3.13      3.13 o 
  -9   5   4       21.90       27.96      7.33 o 
  -8   5   4       18.06       18.11      7.62 o 
  -7   5   4       23.21       23.78      7.25 o 
  -6   5   4        0.92        0.63      6.16 o 
  -5   5   4        7.87        2.97      4.97 o 
  -4   5   4        0.76        1.76      5.04 o 
  -3   5   4        0.38        0.56      5.84 o 
  -2   5   4       10.66        1.24      6.43 o 
  -1   5   4      262.95      294.81     16.13 o 
   0   5   4       57.04       66.62      7.06 o 
   1   5   4        4.84       17.51      5.92 o 
   2   5   4       21.19       19.01      6.72 o 
   3   5   4        0.15        0.59      5.20 o 
   4   5   4        8.93        0.00      5.45 o 
   5   5   4       15.80       11.80      5.40 o 
   6   5   4       39.61       38.56      6.23 o 
   7   5   4        9.46        6.73      4.77 o 
 -19   0   5        2.27        3.99      3.99 o 
 -17   0   5       14.30       19.06      4.67 o 
 -15   0   5       61.50       40.57      5.94 o 
 -13   0   5        6.68        1.56      3.63 o 
 -11   0   5       23.15       15.64      3.59 o 
  -9   0   5     1907.50     1672.06     25.28 o 
  -7   0   5       15.79        7.08      1.99 o 
  -5   0   5      724.59      818.45     12.02 o 
  -3   0   5        2.61        4.06      1.28 o 
  -1   0   5    11668.30     9574.62    159.80 o 
   1   0   5       61.49       87.14      4.78 o 
   3   0   5       87.33       90.85      4.61 o 
   5   0   5     1228.55     1207.80     18.23 o 
   7   0   5      243.64      259.96     10.06 o 
   9   0   5       31.00       30.77      4.98 o 
  11   0   5        1.03        5.75      4.79 o 
  13   0   5      120.58      123.30     11.13 o 
  15   0   5      204.50      213.44     14.71 o 
 -19   1   5       10.36        1.04      4.71 o 
 -18   1   5       22.17       21.14      5.25 o 
 -17   1   5      104.16       78.25      8.56 o 
 -16   1   5       51.55       55.42      6.91 o 
 -15   1   5        6.88        5.76      3.72 o 
 -14   1   5      224.97      228.85     11.52 o 
 -13   1   5       19.41       15.82      4.61 o 
 -12   1   5       42.76       38.89      4.86 o 
 -11   1   5       46.89       50.10      4.87 o 
 -10   1   5       35.45       35.72      3.64 o 
  -9   1   5        8.09        8.35      2.35 o 
  -8   1   5       19.66        9.80      2.45 o 
  -7   1   5      819.43      881.07     13.89 o 
  -6   1   5     1490.84     1454.68     16.74 o 
  -5   1   5     1106.24     1040.15     13.27 o 
  -4   1   5      585.85      801.67      1.04 o 
  -3   1   5     1112.16     1472.74      1.03 o 
  -2   1   5     1033.85      741.15      1.34 o 
  -1   1   5       51.96       38.20      1.57 o 
   0   1   5      155.75      142.23     97.60 o 
   1   1   5      317.23      369.52      8.69 o 
   2   1   5     1382.31     1403.18     17.22 o 
   3   1   5      576.39      551.87     11.21 o 
   4   1   5      514.95      619.06     12.16 o 
   5   1   5     2201.94     2223.47     24.42 o 
   6   1   5       83.06       87.74      5.83 o 
   7   1   5       93.21       85.14      6.12 o 
   8   1   5       23.86       23.92      4.02 o 
   9   1   5        3.17       10.60      3.49 o 
  10   1   5       63.37       60.31      6.77 o 
  11   1   5       79.78       98.99      9.30 o 
  12   1   5      195.63      230.93     13.58 o 
  13   1   5       15.39       17.38      7.25 o 
  14   1   5        4.55        2.18      7.72 o 
  15   1   5       12.97       11.98      6.76 o 
  16   1   5       28.06       46.54      8.89 o 
 -18   2   5        4.00        3.19      4.71 o 
 -17   2   5        3.15        4.38      4.38 o 
 -16   2   5       48.53       63.39      6.92 o 
 -15   2   5       43.90       40.04      6.53 o 
 -14   2   5       38.70       36.06      5.60 o 
 -13   2   5       37.07       34.13      5.21 o 
 -12   2   5        0.73        2.81      2.99 o 
 -11   2   5        4.70        0.77      3.35 o 
 -10   2   5       25.82       41.96      4.76 o 
  -9   2   5      100.40       99.62      6.37 o 
  -8   2   5        2.84        3.45      2.71 o 
  -7   2   5        2.32        3.37      1.94 o 
  -6   2   5        0.95        0.47      2.34 o 
  -5   2   5      706.33      729.13     12.91 o 
  -4   2   5     2592.66     2369.37     21.91 o 
  -3   2   5      756.58      809.32     12.79 o 
  -2   2   5      159.82      179.82      6.44 o 
  -1   2   5      251.73      255.72      7.95 o 
   0   2   5        5.43        2.38      1.48 o 
   1   2   5       14.66        2.95      2.95 o 
   2   2   5      426.31      391.08     10.66 o 
   3   2   5      176.43      197.72      7.91 o 
   4   2   5      134.52      169.55      7.53 o 
   5   2   5        5.94        0.58      2.98 o 
   6   2   5       84.48       77.03      2.45 o 
   7   2   5        1.77        5.23      2.64 o 
   8   2   5       53.80       56.91      6.20 o 
   9   2   5      127.72      122.39      8.58 o 
  10   2   5       50.44       28.61      6.22 o 
  11   2   5       22.97       12.55      5.47 o 
  12   2   5        9.66        0.59      4.96 o 
  13   2   5        0.67        0.58      4.88 o 
  14   2   5        0.39        1.88      4.40 o 
  15   2   5        0.13        1.80      4.26 o 
 -17   3   5        0.41        4.65      3.68 o 
 -16   3   5       10.13       11.27      4.65 o 
 -15   3   5        2.06       10.27      4.61 o 
 -14   3   5        5.98        1.63      4.25 o 
 -13   3   5        0.18        7.74      4.31 o 
 -12   3   5        1.09        6.36      6.36 o 
 -11   3   5       88.92      106.38      8.69 o 
 -10   3   5        3.46        5.91      4.02 o 
  -9   3   5       18.51       18.94      5.45 o 
  -8   3   5       56.27       36.75      4.80 o 
  -7   3   5       41.71       32.69      5.05 o 
  -6   3   5       41.03       43.97      4.95 o 
  -5   3   5      103.39      117.44      6.82 o 
  -4   3   5       82.81       81.12      5.89 o 
  -3   3   5       19.58       15.30      3.46 o 
  -2   3   5        0.94        2.89      2.42 o 
  -1   3   5      178.70      201.00      9.04 o 
   0   3   5        0.25        1.55      2.06 o 
   1   3   5       63.23       59.31      5.64 o 
   2   3   5        7.59       12.84      3.80 o 
   3   3   5       35.16       58.81      5.95 o 
   4   3   5        6.66        0.80      4.56 o 
   5   3   5       11.89        8.65      4.48 o 
   6   3   5        0.48        3.96      3.14 o 
   7   3   5        1.02        1.39      4.25 o 
   8   3   5       41.00       39.84      5.91 o 
   9   3   5      235.51      207.73     12.69 o 
  10   3   5        4.36        1.67      4.33 o 
  11   3   5       86.68       65.39      8.00 o 
  12   3   5        0.98        1.12      4.95 o 
  13   3   5        4.80       11.56      4.16 o 
 -14   4   5        4.25        1.59      4.54 o 
 -13   4   5        3.26        3.89      5.39 o 
 -12   4   5        0.05        1.16      5.27 o 
 -11   4   5        1.04        1.18      5.46 o 
 -10   4   5       61.66       69.36      7.65 o 
  -9   4   5        3.09       11.91      4.20 o 
  -8   4   5        5.97       11.08      4.98 o 
  -7   4   5        0.23        4.43      6.04 o 
  -6   4   5        0.00        1.07      4.33 o 
  -5   4   5       12.39        7.81      3.33 o 
  -4   4   5      107.69       95.13      8.07 o 
  -3   4   5      197.58      173.13     10.71 o 
  -2   4   5       21.14       35.01      6.09 o 
  -1   4   5       65.31       77.83      7.61 o 
   0   4   5        0.31        5.50      3.48 o 
   1   4   5       46.00       75.20      7.99 o 
   2   4   5       14.56        4.86      4.86 o 
   3   4   5        0.04        2.59      4.48 o 
   4   4   5        0.12        4.62      4.62 o 
   5   4   5        2.28        0.50      4.68 o 
   6   4   5        4.18        7.07      4.03 o 
   7   4   5        0.37        1.69      4.58 o 
   8   4   5       20.88       16.65      5.09 o 
   9   4   5        1.72        4.42      4.31 o 
  10   4   5        3.98        8.58      4.49 o 
  -9   5   5        0.64        8.68      5.47 o 
  -8   5   5       57.13       66.31      9.91 o 
  -7   5   5       19.41       38.95      7.51 o 
  -6   5   5        1.99        0.63      5.03 o 
  -5   5   5        3.47       12.25      5.07 o 
  -4   5   5       22.42       29.94      6.25 o 
  -3   5   5        6.12        7.20      4.66 o 
  -2   5   5        9.88       15.20      6.37 o 
  -1   5   5        2.32        4.86      6.25 o 
   0   5   5        2.91        5.21      3.51 o 
   1   5   5       27.51       27.53      6.82 o 
   2   5   5        5.16        1.18      4.91 o 
   3   5   5        4.28        0.57      5.30 o 
   4   5   5        0.27        4.52      4.89 o 
   5   5   5       18.69       22.03      5.50 o 
   6   5   5       30.02       15.32      5.60 o 
 -18   0   6       95.00       87.13      7.57 o 
 -16   0   6       76.13       59.83      7.05 o 
 -14   0   6      108.33      104.66      7.77 o 
 -12   0   6       20.51       31.32      4.71 o 
 -10   0   6      395.78      349.43     10.62 o 
  -8   0   6      826.66      786.62     14.13 o 
  -6   0   6     7074.48     6271.59    145.65 o 
  -4   0   6      952.97      877.89     11.96 o 
  -2   0   6        2.07        5.45      1.53 o 
   0   0   6     3166.97     2866.00     20.10 o 
   2   0   6      509.11      595.38     12.64 o 
   4   0   6       16.20       21.32      3.30 o 
   6   0   6      971.63     1003.96     19.60 o 
   8   0   6       14.70       10.91      3.74 o 
  10   0   6       55.63       68.40      7.85 o 
  12   0   6       50.94       59.15      7.80 o 
  14   0   6       56.20       50.52      9.21 o 
 -19   1   6        4.63       10.42      4.30 o 
 -18   1   6        1.12        0.54      3.99 o 
 -17   1   6       29.32       34.29      5.47 o 
 -16   1   6       19.75       25.76      4.88 o 
 -15   1   6       21.79       16.49      4.88 o 
 -14   1   6        0.03        2.60      2.97 o 
 -13   1   6       53.51       70.90      6.15 o 
 -12   1   6       12.02       17.66      3.04 o 
 -11   1   6        1.65        1.60      2.47 o 
 -10   1   6      706.49      574.28     13.39 o 
  -9   1   6      412.39      392.42     10.65 o 
  -8   1   6      767.80      738.97     13.74 o 
  -7   1   6       11.60       14.29      2.47 o 
  -6   1   6        1.26        1.88      2.24 o 
  -5   1   6      375.85      387.10      8.34 o 
  -4   1   6     1987.55     1685.18      1.33 o 
  -3   1   6      509.08      497.61      1.44 o 
  -2   1   6      176.02      196.52      5.87 o 
  -1   1   6      725.19      767.06     12.07 o 
   0   1   6      481.56      272.35     10.25 o 
   1   1   6       26.62       24.78      3.31 o 
   2   1   6       27.61       27.72      3.31 o 
   3   1   6      102.08       77.58      4.78 o 
   4   1   6       48.33       45.22      4.28 o 
   5   1   6       11.20        7.77      3.13 o 
   6   1   6       84.17      107.75      6.88 o 
   7   1   6      516.64      524.52     15.09 o 
   8   1   6      161.65      171.65      9.64 o 
   9   1   6        0.00        1.47      3.30 o 
  10   1   6        1.30        2.29      4.10 o 
  11   1   6        0.47        1.30      4.63 o 
  12   1   6       14.45       24.39      7.22 o 
  13   1   6      151.35      188.05     13.36 o 
  14   1   6       56.30       71.36     10.37 o 
  15   1   6       25.13       22.74      8.10 o 
 -18   2   6       18.96       16.33      4.99 o 
 -17   2   6        0.04        1.09      4.03 o 
 -16   2   6       26.04       18.93      5.64 o 
 -15   2   6       40.29       41.81      5.09 o 
 -14   2   6      123.32      125.15      8.92 o 
 -13   2   6        0.26        4.49      4.49 o 
 -12   2   6      174.43      175.36      9.75 o 
 -11   2   6      211.98      223.57     10.24 o 
 -10   2   6        6.15        7.99      3.50 o 
  -9   2   6       76.73       65.50      2.71 o 
  -8   2   6       50.82       46.20      2.50 o 
  -7   2   6      417.34      376.86     10.71 o 
  -6   2   6       81.28       84.16      5.05 o 
  -5   2   6        0.56        4.09      2.35 o 
  -4   2   6      281.83      278.78      8.03 o 
  -3   2   6       60.05       56.03      1.90 o 
  -2   2   6      212.37      193.06      6.85 o 
  -1   2   6        7.10       10.63      2.81 o 
   0   2   6      760.62      787.32     19.32 o 
   1   2   6     3393.37     3862.07      2.73 o 
   2   2   6     1097.23     1154.48     18.82 o 
   3   2   6     1323.13     1319.12     20.60 o 
   4   2   6       87.73       71.85      5.61 o 
   5   2   6        3.61        4.09      2.93 o 
   6   2   6       44.31       44.69      5.19 o 
   7   2   6       62.71       60.51      5.78 o 
   8   2   6       30.90       38.44      5.35 o 
   9   2   6       76.25       80.99      7.29 o 
  10   2   6       66.24       57.99      7.65 o 
  11   2   6       13.22       10.56      6.27 o 
  12   2   6       22.97       25.93      7.06 o 
  13   2   6       13.85       12.00      5.40 o 
  14   2   6        0.38        2.52      4.68 o 
 -17   3   6       10.15        8.09      3.66 o 
 -16   3   6       30.26       31.72      5.64 o 
 -15   3   6        0.64        4.27      4.77 o 
 -14   3   6      120.49      113.88      9.34 o 
 -13   3   6       76.48      106.61      9.15 o 
 -12   3   6     1516.01     1601.89      3.70 o 
 -11   3   6      135.50      232.42      5.42 o 
 -10   3   6       65.35       73.77      7.56 o 
  -9   3   6       24.88       33.05      5.62 o 
  -8   3   6       19.95       19.89      4.24 o 
  -7   3   6        7.35        3.57      2.63 o 
  -6   3   6       40.76       49.00      5.19 o 
  -5   3   6        2.46        7.57      3.03 o 
  -4   3   6       92.44       85.86      6.12 o 
  -3   3   6       93.62      108.51      6.68 o 
  -2   3   6      401.00      413.75     12.54 o 
  -1   3   6       36.39       33.91      4.51 o 
   0   3   6       62.66       51.34      5.13 o 
   1   3   6      178.01      197.23      9.71 o 
   2   3   6      780.15      945.53      5.57 o 
   3   3   6      475.13      577.21     16.51 o 
   4   3   6      111.89      107.81      4.92 o 
   5   3   6       16.15       11.16      4.53 o 
   6   3   6        0.31        4.76      4.31 o 
   7   3   6        3.20        4.85      4.85 o 
   8   3   6      336.23      330.00     14.82 o 
   9   3   6        7.40       16.07      5.40 o 
  10   3   6       57.50       56.53      4.63 o 
  11   3   6       10.97       11.55      6.68 o 
  12   3   6        0.25        1.74      3.79 o 
 -14   4   6        7.87        8.49      3.59 o 
 -13   4   6       10.09       20.26      4.97 o 
 -12   4   6        4.33        4.08      5.62 o 
 -11   4   6       83.11       81.64      9.88 o 
 -10   4   6      175.02      238.78     13.48 o 
  -9   4   6        1.45        3.11      6.05 o 
  -8   4   6        6.34       15.09      6.14 o 
  -7   4   6       39.98       59.52      7.20 o 
  -6   4   6       11.27        7.61      5.21 o 
  -5   4   6       16.67       16.02      4.77 o 
  -4   4   6        2.05        3.96      4.29 o 
  -3   4   6      268.70      324.36     14.08 o 
  -2   4   6        0.06        7.00      4.49 o 
  -1   4   6      201.00      249.63     13.93 o 
   0   4   6      795.50      704.92    435.71 o 
   1   4   6      320.52      334.45     15.21 o 
   2   4   6       40.28       60.13      7.14 o 
   3   4   6        0.27        1.61      4.01 o 
   4   4   6       15.75       15.13      5.55 o 
   5   4   6       29.79       25.33      6.02 o 
   6   4   6        2.25        1.10      5.08 o 
   7   4   6        2.58       11.85      3.24 o 
   8   4   6       11.24        5.04      5.04 o 
   9   4   6        1.13        1.67      3.45 o 
  10   4   6       36.10       22.01      6.04 o 
  -9   5   6       40.34       26.76      7.81 o 
  -8   5   6        4.13       10.47      6.74 o 
  -7   5   6       12.10        4.15      6.91 o 
  -6   5   6        3.71        2.63      5.73 o 
  -5   5   6       10.90        8.19      5.56 o 
  -4   5   6        5.16        5.52      5.89 o 
  -3   5   6       19.77        5.44      6.35 o 
  -2   5   6       19.01        0.61      5.92 o 
  -1   5   6       19.32       20.38      6.18 o 
   0   5   6        7.09        0.32      3.59 o 
   1   5   6        1.58        2.33      4.84 o 
   2   5   6        0.20        4.07      4.75 o 
   3   5   6        8.01        3.42      5.04 o 
   4   5   6        0.17        6.64      4.07 o 
   5   5   6        7.93        7.97      5.12 o 
 -19   0   7        2.59        6.26      4.04 o 
 -17   0   7       20.40       15.68      6.27 o 
 -15   0   7       11.08       20.61      4.78 o 
 -13   0   7       64.12       78.99      6.15 o 
 -11   0   7       52.04       45.05      4.89 o 
  -9   0   7      103.87      102.77      5.84 o 
  -7   0   7        4.33        2.85      2.85 o 
  -5   0   7      197.54      239.17      7.00 o 
  -3   0   7       70.47       59.71      3.64 o 
  -1   0   7      432.70      404.60     10.29 o 
   1   0   7      166.35      166.55      7.18 o 
   3   0   7      578.17      698.21     15.16 o 
   5   0   7     1187.17     1244.52     22.63 o 
   7   0   7       12.07       16.88      4.55 o 
   9   0   7       63.14       74.67      7.96 o 
  11   0   7       50.01       80.53      8.83 o 
  13   0   7       58.04       70.90     10.45 o 
  15   0   7       48.45       44.04      9.07 o 
 -19   1   7       18.93        9.27      4.53 o 
 -18   1   7        1.17        3.17      4.31 o 
 -17   1   7        6.37        6.75      4.07 o 
 -16   1   7       10.72       12.48      4.26 o 
 -15   1   7        0.74        3.71      3.47 o 
 -14   1   7        5.11        0.84      3.40 o 
 -13   1   7       74.13       62.92      6.38 o 
 -12   1   7        9.45       13.94      3.31 o 
 -11   1   7       18.99       30.40      3.71 o 
 -10   1   7      136.08      131.00      7.07 o 
  -9   1   7       85.49       82.54      5.41 o 
  -8   1   7      867.94      854.91     15.13 o 
  -7   1   7      528.41      523.01     11.28 o 
  -6   1   7      200.03      185.09      6.55 o 
  -5   1   7       50.00       41.06      1.65 o 
  -4   1   7      102.99       90.88      4.54 o 
  -3   1   7      206.48      163.88      1.48 o 
  -2   1   7      194.22      173.72      6.13 o 
  -1   1   7     1100.40     1020.34     15.00 o 
   0   1   7       14.18       23.29      2.66 o 
   1   1   7      184.75      151.19      6.53 o 
   2   1   7       80.46       88.79      5.31 o 
   3   1   7       98.14      110.04      6.06 o 
   4   1   7       60.09       61.80      4.83 o 
   5   1   7      188.33      197.61      8.95 o 
   6   1   7      536.64      541.49     15.39 o 
   7   1   7       14.26       19.23      4.71 o 
   8   1   7       19.36       18.55      4.97 o 
   9   1   7       26.88       28.58      7.05 o 
  10   1   7        0.00        1.25      4.23 o 
  11   1   7       23.58       42.82      7.75 o 
  12   1   7       70.48      105.95     11.45 o 
  13   1   7       68.86       86.01     10.73 o 
  14   1   7      123.97      131.00     13.98 o 
 -18   2   7        9.69        4.60      4.60 o 
 -17   2   7        7.42        1.07      4.87 o 
 -16   2   7        4.04        2.08      3.44 o 
 -15   2   7        1.41        4.02      3.74 o 
 -14   2   7      133.52      140.23      9.30 o 
 -13   2   7       10.07       11.14      4.89 o 
 -12   2   7      501.59      523.86     16.14 o 
 -11   2   7      742.55      774.43     18.65 o 
 -10   2   7        4.23        2.89      3.07 o 
  -9   2   7       41.97        2.52      2.52 o 
  -8   2   7      370.89      454.32      2.64 o 
  -7   2   7        5.49        3.42      2.42 o 
  -6   2   7      120.67      125.60      6.32 o 
  -5   2   7      121.30      107.91      5.62 o 
  -4   2   7        5.22       11.57      2.62 o 
  -3   2   7       85.44       81.06      4.66 o 
  -2   2   7      146.99      125.01      6.11 o 
  -1   2   7       74.45       87.39      5.08 o 
   0   2   7      485.59      563.60      9.48 o 
   1   2   7     3037.19     3217.64     31.89 o 
   2   2   7      229.55      277.54     10.38 o 
   3   2   7      306.61      309.60     11.03 o 
   4   2   7       26.84       28.48      4.71 o 
   5   2   7       81.57       81.11      6.60 o 
   6   2   7        3.81        8.79      3.65 o 
   7   2   7        1.68        3.68      3.48 o 
   8   2   7       10.90       13.61      4.38 o 
   9   2   7       26.64       41.82      6.67 o 
  10   2   7        7.53        1.18      5.30 o 
  11   2   7       10.46        7.48      4.88 o 
  12   2   7       11.34       19.27      6.13 o 
  13   2   7        5.84        6.40      6.21 o 
 -17   3   7        0.36        1.98      3.37 o 
 -16   3   7        3.21        2.10      4.35 o 
 -15   3   7        8.32       18.65      4.66 o 
 -14   3   7       42.62       51.18      7.47 o 
 -13   3   7      474.47      426.96     17.46 o 
 -12   3   7      113.73      109.69      3.56 o 
 -11   3   7       22.65        0.00      4.63 o 
 -10   3   7        0.15        4.40      4.73 o 
  -9   3   7       37.79       41.79      5.83 o 
  -8   3   7        2.87        2.24      4.08 o 
  -7   3   7        1.35        2.97      4.39 o 
  -6   3   7        7.72        0.37      3.52 o 
  -5   3   7       11.02       12.00      3.35 o 
  -4   3   7        4.19        3.29      3.17 o 
  -3   3   7       17.01       20.92      4.09 o 
  -2   3   7       13.68        8.07      3.17 o 
  -1   3   7       10.76        7.90      4.04 o 
   0   3   7       65.25       42.72     32.27 o 
   1   3   7     1440.58     1628.94     26.38 o 
   2   3   7       11.86       13.65      5.08 o 
   3   3   7      609.25      643.83     17.89 o 
   4   3   7        7.38        3.16      6.18 o 
   5   3   7      136.56      138.07      9.54 o 
   6   3   7        0.46        3.52      3.33 o 
   7   3   7        0.85        1.04      4.50 o 
   8   3   7        0.73        5.03      5.43 o 
   9   3   7        0.82        3.47      4.48 o 
  10   3   7        5.71        5.92      4.71 o 
  11   3   7        2.37        0.56      4.57 o 
  12   3   7        1.39        2.25      4.80 o 
 -14   4   7        1.63        2.15      4.11 o 
 -13   4   7        1.97        5.33      5.33 o 
 -12   4   7        6.00        7.86      5.56 o 
 -11   4   7      182.08      176.76     12.91 o 
 -10   4   7       93.16      120.71     11.82 o 
  -9   4   7        8.11        9.61      6.01 o 
  -8   4   7       90.32      100.26     10.04 o 
  -7   4   7        0.04        1.81      5.00 o 
  -6   4   7       43.27       61.63      7.83 o 
  -5   4   7        0.53        4.36      3.88 o 
  -4   4   7       34.46       33.22      5.59 o 
  -3   4   7        7.45       18.13      4.75 o 
  -2   4   7        7.45       12.45      4.94 o 
  -1   4   7      152.90      158.46     11.34 o 
   0   4   7      348.59      273.61    184.43 o 
   1   4   7       59.02       69.05      7.43 o 
   2   4   7       44.98       51.14      8.21 o 
   3   4   7       31.72        4.91      4.91 o 
   4   4   7       14.00       15.57      5.02 o 
   5   4   7        6.31        8.47      3.80 o 
   6   4   7       12.18        5.71      5.11 o 
   7   4   7        0.03        2.28      4.32 o 
   8   4   7        1.44        4.44      4.44 o 
   9   4   7        6.53        0.54      4.36 o 
  -8   5   7        7.53       14.99      6.17 o 
  -7   5   7        0.70        6.01      6.01 o 
  -6   5   7        0.44        4.06      5.74 o 
  -5   5   7        2.09        1.94      4.62 o 
  -4   5   7        0.76        6.31      6.31 o 
  -3   5   7        5.26        2.44      5.48 o 
  -2   5   7        5.73        1.18      5.35 o 
  -1   5   7       17.37       13.53      5.90 o 
   0   5   7        8.78        9.58      4.08 o 
   1   5   7        5.77        2.86      4.90 o 
   2   5   7        0.09        0.59      3.93 o 
   3   5   7        0.01        1.11      4.11 o 
   4   5   7       22.10       20.72      5.89 o 
 -18   0   8       13.54       15.79      5.15 o 
 -16   0   8      469.26      422.35     16.66 o 
 -14   0   8        0.71        0.00      3.01 o 
 -12   0   8       76.01       60.35      5.47 o 
 -10   0   8       18.68       16.33      3.74 o 
  -8   0   8      124.35      108.50      5.96 o 
  -6   0   8       50.11       49.87      4.09 o 
  -4   0   8     2471.09     2250.31     21.84 o 
  -2   0   8       91.97      123.09      5.83 o 
   0   0   8      451.28      483.93      8.41 o 
   2   0   8       59.36       70.73      5.33 o 
   4   0   8      331.67      443.21     13.58 o 
   6   0   8      295.22      321.24     13.60 o 
   8   0   8        0.15        4.31      4.31 o 
  10   0   8       49.12       50.81      8.12 o 
  12   0   8       97.15      108.02     11.14 o 
  14   0   8        4.83        5.94      5.87 o 
 -19   1   8        1.10        3.54      3.78 o 
 -18   1   8       14.55       16.61      5.44 o 
 -17   1   8        4.05        2.58      3.76 o 
 -16   1   8       17.48       12.37      4.41 o 
 -15   1   8        0.29        8.85      3.66 o 
 -14   1   8        3.97        0.88      3.73 o 
 -13   1   8       84.29       77.60      6.69 o 
 -12   1   8       53.12       54.25      5.57 o 
 -11   1   8      168.52      152.15      7.84 o 
 -10   1   8        6.48        1.24      3.27 o 
  -9   1   8        0.00        2.28      2.28 o 
  -8   1   8      868.18      819.26     15.33 o 
  -7   1   8      411.24      383.31     10.19 o 
  -6   1   8       88.24       63.81      4.13 o 
  -5   1   8      984.45      940.93     14.52 o 
  -4   1   8      777.73      865.57     13.92 o 
  -3   1   8     1026.98      985.07      1.58 o 
  -2   1   8      979.78      942.50     14.83 o 
  -1   1   8     1226.07     1317.49      2.08 o 
   0   1   8      683.28      673.93      9.62 o 
   1   1   8        2.17        1.91      2.15 o 
   2   1   8       52.02       55.25      4.50 o 
   3   1   8       21.04       16.34      3.81 o 
   4   1   8      248.57      275.61     10.56 o 
   5   1   8       15.17       20.74      4.80 o 
   6   1   8      217.72      233.16     11.51 o 
   7   1   8      138.19      166.31     10.36 o 
   8   1   8        1.05        4.03      4.44 o 
   9   1   8       27.61       35.88      6.54 o 
  10   1   8        3.09        7.01      4.79 o 
  11   1   8       20.79       25.03      6.83 o 
  12   1   8        1.62        1.58      6.24 o 
  13   1   8       14.97       12.86      9.17 o 
  14   1   8        8.96        3.12      7.28 o 
 -18   2   8        4.04        4.54      4.88 o 
 -17   2   8        1.48        5.18      3.76 o 
 -16   2   8        2.57        8.28      4.11 o 
 -15   2   8       13.07        7.04      5.42 o 
 -14   2   8       15.18       21.54      5.07 o 
 -13   2   8      166.84      165.51      9.87 o 
 -12   2   8       43.51       35.24      6.38 o 
 -11   2   8        0.99        0.00      3.98 o 
 -10   2   8        7.32       15.57      3.69 o 
  -9   2   8        0.00        0.72      2.59 o 
  -8   2   8        0.14        4.03      2.72 o 
  -7   2   8      314.21      362.21     11.26 o 
  -6   2   8      763.49      812.78     16.24 o 
  -5   2   8       23.41       16.81      3.07 o 
  -4   2   8       43.10       30.52      3.86 o 
  -3   2   8       42.56       31.90      4.24 o 
  -2   2   8      538.12      563.99     13.04 o 
  -1   2   8       63.20       49.44      2.45 o 
   0   2   8       33.39       29.74      3.20 o 
   1   2   8       43.89       42.07      5.15 o 
   2   2   8       10.52        3.74      3.19 o 
   3   2   8      487.78      493.84     14.37 o 
   4   2   8      100.55       74.84      6.63 o 
   5   2   8        2.74       12.75      3.47 o 
   6   2   8        3.82        3.22      3.82 o 
   7   2   8       69.73       82.82      7.71 o 
   8   2   8        0.39        2.24      4.83 o 
   9   2   8      135.80      122.28     10.21 o 
  10   2   8       43.20       40.82      7.81 o 
  11   2   8       26.55       23.48      6.77 o 
  12   2   8       12.96       15.12      5.30 o 
  13   2   8       10.82       20.38      5.67 o 
 -16   3   8       25.12       18.71      5.53 o 
 -15   3   8        2.44       10.19      4.75 o 
 -14   3   8        1.95        0.00      4.38 o 
 -13   3   8       14.97        8.66      6.59 o 
 -12   3   8       74.05      104.16      9.49 o 
 -11   3   8       63.98       80.86      8.51 o 
 -10   3   8      264.66      271.04     13.33 o 
  -9   3   8       12.62       33.48      5.89 o 
  -8   3   8        4.34        8.14      3.49 o 
  -7   3   8       12.38       13.25      4.17 o 
  -6   3   8        7.30       10.35      3.15 o 
  -5   3   8        2.93        0.83      3.13 o 
  -4   3   8       10.71       13.11      3.31 o 
  -3   3   8       19.37        3.41      3.41 o 
  -2   3   8       37.07       27.65      4.92 o 
  -1   3   8       96.62      105.47      7.40 o 
   0   3   8      518.71      558.58     11.70 o 
   1   3   8       22.73       23.03      6.74 o 
   2   3   8      329.54      288.56      3.71 o 
   3   3   8        0.96        1.87      5.02 o 
   4   3   8       93.75      116.13      9.36 o 
   5   3   8        0.25        1.04      4.84 o 
   6   3   8       11.29       19.95      3.99 o 
   7   3   8       23.22       28.72      5.92 o 
   8   3   8        1.25        3.51      5.16 o 
   9   3   8        7.08       11.30      4.42 o 
  10   3   8       27.31        7.13      6.36 o 
  11   3   8       24.44       33.33      6.08 o 
 -13   4   8        5.24        2.40      4.02 o 
 -12   4   8        5.82       12.00      6.00 o 
 -11   4   8        0.12        2.62      6.72 o 
 -10   4   8       10.11       10.79      7.15 o 
  -9   4   8        2.85        4.75      6.61 o 
  -8   4   8       85.22      106.19     11.35 o 
  -7   4   8      168.33      183.55     12.79 o 
  -6   4   8        0.03        1.23      5.13 o 
  -5   4   8        8.27        6.35      5.31 o 
  -4   4   8       19.17       36.15      5.90 o 
  -3   4   8       95.94       96.05      9.09 o 
  -2   4   8        1.13        3.74      4.00 o 
  -1   4   8       57.64       64.34      7.21 o 
   0   4   8       30.45       23.22     15.63 o 
   1   4   8        4.26        2.16      5.11 o 
   2   4   8      150.91      204.71     12.04 o 
   3   4   8       49.16       49.08      7.33 o 
   4   4   8        0.02        1.70      5.05 o 
   5   4   8        0.01        3.43      5.03 o 
   6   4   8        1.88        8.53      4.32 o 
   7   4   8       15.02       16.23      5.64 o 
   8   4   8       15.50       16.80      4.62 o 
  -8   5   8       12.40        3.60      7.07 o 
  -7   5   8        0.68        3.53      6.66 o 
  -6   5   8        2.64        1.34      6.12 o 
  -5   5   8       23.47       12.96      6.03 o 
  -4   5   8        1.01        6.82      4.75 o 
  -3   5   8       19.75       15.59      6.61 o 
  -2   5   8        0.01        4.66      4.66 o 
  -1   5   8       62.84       43.04      7.48 o 
   0   5   8        4.62        9.00      3.92 o 
   1   5   8        4.03        4.82      4.82 o 
   2   5   8        0.11        4.90      4.90 o 
 -19   0   9       15.65       11.69      4.77 o 
 -17   0   9      103.82       78.49      7.94 o 
 -15   0   9       21.54       29.24      4.84 o 
 -13   0   9        6.16        3.20      3.20 o 
 -11   0   9       33.17       36.27      4.21 o 
  -9   0   9     1462.25     1256.46     20.64 o 
  -7   0   9      101.54      101.07      6.11 o 
  -5   0   9       26.41       14.33      2.60 o 
  -3   0   9     2015.26     2022.50     22.95 o 
  -1   0   9     1231.07     1429.13     21.15 o 
   1   0   9      642.88      702.33     16.36 o 
   3   0   9       72.95       70.93      6.17 o 
   5   0   9      652.17      721.94     20.28 o 
   7   0   9      995.82     1246.16     29.58 o 
   9   0   9        0.01        2.05      4.54 o 
  11   0   9       24.11       32.17      8.41 o 
  13   0   9        1.51        3.84      6.24 o 
 -19   1   9        0.00        3.63      3.63 o 
 -18   1   9        2.53        3.60      4.12 o 
 -17   1   9        1.84       10.21      3.79 o 
 -16   1   9       33.12       24.75      5.32 o 
 -15   1   9      189.66      160.10     10.62 o 
 -14   1   9       20.81       25.63      5.18 o 
 -13   1   9      208.10      213.01     10.28 o 
 -12   1   9       22.55       14.91      5.33 o 
 -11   1   9      316.01      322.18     11.72 o 
 -10   1   9        4.55        1.66      3.50 o 
  -9   1   9       97.11      112.63      6.41 o 
  -8   1   9       22.83       33.54      4.20 o 
  -7   1   9      136.04      127.71      6.39 o 
  -6   1   9      305.33      273.42      8.94 o 
  -5   1   9       48.43       41.80      3.55 o 
  -4   1   9      496.36      500.77      1.72 o 
  -3   1   9      161.40      164.66      6.85 o 
  -2   1   9      118.48       91.90      5.38 o 
  -1   1   9      132.98      102.71      2.46 o 
   0   1   9        0.11       10.91      9.65 o 
   1   1   9       93.85       69.58      5.59 o 
   2   1   9      270.42      240.73      9.68 o 
   3   1   9      209.93      225.38      9.74 o 
   4   1   9      462.28      461.51     14.81 o 
   5   1   9        1.76        3.11      4.17 o 
   6   1   9       29.53       19.20      5.63 o 
   7   1   9       38.10       38.41      6.59 o 
   8   1   9       12.30       20.56      5.53 o 
   9   1   9        0.38        6.19      6.19 o 
  10   1   9        0.01        0.78      5.35 o 
  11   1   9       45.03       40.79      9.06 o 
  12   1   9        7.89       17.13      6.76 o 
  13   1   9        3.53        0.82      6.99 o 
 -18   2   9       25.54       32.42      5.59 o 
 -17   2   9        0.34        3.08      3.78 o 
 -16   2   9       59.08       53.11      7.28 o 
 -15   2   9       23.45       16.22      6.13 o 
 -14   2   9       10.28       19.11      5.45 o 
 -13   2   9      330.71      346.49     14.52 o 
 -12   2   9      705.39      709.03     20.02 o 
 -11   2   9      122.84      145.20      9.49 o 
 -10   2   9       21.12       21.25      4.11 o 
  -9   2   9        2.84        5.42      3.36 o 
  -8   2   9       45.19        7.72      2.65 o 
  -7   2   9      120.79      122.50      7.49 o 
  -6   2   9      253.07      288.54     10.67 o 
  -5   2   9      194.64      213.96      8.85 o 
  -4   2   9       33.18       35.50      3.88 o 
  -3   2   9      215.02      205.88      8.57 o 
  -2   2   9       59.66       44.44      4.69 o 
  -1   2   9       54.81       59.12      5.47 o 
   0   2   9       31.72       26.27      2.97 o 
   1   2   9       10.28        5.35      3.50 o 
   2   2   9      245.64      263.18     11.12 o 
   3   2   9        1.84        3.25      3.70 o 
   4   2   9      127.77      158.16      9.26 o 
   5   2   9        5.09        7.49      4.08 o 
   6   2   9       22.96       37.24      5.61 o 
   7   2   9       22.95       14.36      5.65 o 
   8   2   9       88.83       80.67      9.29 o 
   9   2   9       19.19       12.61      6.03 o 
  10   2   9       39.38       41.21      7.24 o 
  11   2   9        0.44        4.62      5.58 o 
  12   2   9        0.29       13.61      4.65 o 
 -16   3   9        6.45        0.00      4.25 o 
 -15   3   9        0.01        2.69      4.85 o 
 -14   3   9        2.96        8.91      4.25 o 
 -13   3   9        3.41        5.65      5.46 o 
 -12   3   9        1.29        2.22      5.43 o 
 -11   3   9        9.00        4.84      4.84 o 
 -10   3   9        0.13        7.71      4.90 o 
  -9   3   9        7.31        2.13      6.33 o 
  -8   3   9       29.04       48.32      6.83 o 
  -7   3   9       47.02       46.75      3.50 o 
  -6   3   9        0.03        8.07      4.17 o 
  -5   3   9        3.15        2.25      3.13 o 
  -4   3   9        0.01        3.05      3.88 o 
  -3   3   9       22.07       39.78      4.72 o 
  -2   3   9       46.57       41.28      3.11 o 
  -1   3   9      250.50      266.03     11.96 o 
   0   3   9      157.36      134.23    103.22 o 
   1   3   9     1031.81     1060.55     23.57 o 
   2   3   9       11.66        3.33      4.35 o 
   3   3   9      218.22      197.39     11.09 o 
   4   3   9       21.52       28.36      5.50 o 
   5   3   9       17.44       14.01      5.51 o 
   6   3   9        7.81        9.03      4.32 o 
   7   3   9        4.90       14.60      5.01 o 
   8   3   9        8.19       11.93      4.68 o 
   9   3   9        6.15        4.78      4.90 o 
  10   3   9       11.07        2.90      5.54 o 
 -13   4   9        3.11        4.31      4.53 o 
 -12   4   9       84.43       80.57      9.71 o 
 -11   4   9      126.19      134.66     12.24 o 
 -10   4   9       43.90       55.07      9.14 o 
  -9   4   9       43.10       44.69      7.89 o 
  -8   4   9       32.74       26.55      7.52 o 
  -7   4   9       27.88        6.21      6.21 o 
  -6   4   9        2.44        3.82      5.66 o 
  -5   4   9        4.89        0.64      6.16 o 
  -4   4   9       18.42        7.03      6.07 o 
  -3   4   9        4.60        4.51      4.64 o 
  -2   4   9       24.49       23.85      5.97 o 
  -1   4   9        0.01        3.88      4.53 o 
   0   4   9       17.25       50.42     17.58 o 
   1   4   9        1.13        8.86      4.45 o 
   2   4   9       11.47        4.98      5.36 o 
   3   4   9       59.03       57.31      8.17 o 
   4   4   9        7.58       14.10      4.82 o 
   5   4   9        0.05        2.24      4.65 o 
   6   4   9        0.01        1.11      4.46 o 
   7   4   9        0.05        1.63      4.50 o 
  -6   5   9        2.75        8.20      5.28 o 
  -5   5   9        3.43        2.57      5.54 o 
  -4   5   9       10.79       12.33      5.31 o 
  -3   5   9       36.79       33.64      6.68 o 
  -2   5   9       19.35        3.43      5.59 o 
  -1   5   9        3.98        7.18      4.53 o 
   0   5   9        7.29       12.05      3.08 o 
 -18   0  10        5.49        5.17      4.13 o 
 -16   0  10        3.35        5.46      3.61 o 
 -14   0  10        2.52        2.71      2.89 o 
 -12   0  10      157.37      185.49      9.26 o 
 -10   0  10       89.45       74.29      7.16 o 
  -8   0  10      181.88      189.61      8.37 o 
  -6   0  10        3.96        6.04      2.18 o 
  -4   0  10      213.43      209.38      8.26 o 
  -2   0  10      220.31      280.85     10.10 o 
   0   0  10      320.57      348.61      8.66 o 
   2   0  10        6.32        7.05      3.21 o 
   4   0  10       23.05       20.52      5.61 o 
   6   0  10        1.19        7.65      5.38 o 
   8   0  10       13.74       24.19      5.55 o 
  10   0  10        3.55        6.96      6.96 o 
  12   0  10        0.66        0.75      5.41 o 
 -19   1  10        4.14       11.21      3.33 o 
 -18   1  10        0.17        4.05      3.61 o 
 -17   1  10        6.37        0.48      4.68 o 
 -16   1  10       13.73       11.49      5.29 o 
 -15   1  10        0.67        0.00      3.88 o 
 -14   1  10       10.28        7.76      4.47 o 
 -13   1  10      177.64      189.75     10.37 o 
 -12   1  10      341.60      303.88     12.48 o 
 -11   1  10      840.36      851.01     19.41 o 
 -10   1  10      450.85      457.54     13.89 o 
  -9   1  10       46.91       66.56      5.52 o 
  -8   1  10       51.62       43.50      4.25 o 
  -7   1  10      216.62      202.62      8.76 o 
  -6   1  10      439.17      419.35     11.70 o 
  -5   1  10       95.58       75.37      5.44 o 
  -4   1  10      238.83      244.32      2.26 o 
  -3   1  10       17.23        5.03      2.47 o 
  -2   1  10       71.38       73.03      5.25 o 
  -1   1  10        3.54        0.90      2.27 o 
   0   1  10        9.28        6.55      2.02 o 
   1   1  10       75.56       72.92      5.82 o 
   2   1  10        6.90        5.21      3.58 o 
   3   1  10       18.70       22.66      4.90 o 
   4   1  10      159.52      168.97     10.06 o 
   5   1  10      134.23      150.35     10.03 o 
   6   1  10        5.72       11.47      5.46 o 
   7   1  10        2.57        4.48      5.14 o 
   8   1  10        0.31        4.94      4.26 o 
   9   1  10       40.02       40.16      9.63 o 
  10   1  10       38.20       47.14      8.48 o 
  11   1  10        9.00       13.89      5.20 o 
  12   1  10        5.68        8.10      5.85 o 
 -18   2  10        0.39        2.44      3.58 o 
 -17   2  10        4.54        8.18      2.70 o 
 -16   2  10        5.68        8.33      3.74 o 
 -15   2  10        0.01        2.58      3.31 o 
 -14   2  10        5.26        5.13      5.13 o 
 -13   2  10       40.78       40.08      7.51 o 
 -12   2  10      382.23      403.06     15.71 o 
 -11   2  10       57.79       66.18      7.06 o 
 -10   2  10      189.67      208.09      4.22 o 
  -9   2  10       22.28       25.59      4.17 o 
  -8   2  10       29.04        4.41      4.41 o 
  -7   2  10      181.81      186.11      9.60 o 
  -6   2  10       28.92       41.77      5.47 o 
  -5   2  10       61.13       45.27      4.88 o 
  -4   2  10       17.23       29.74      4.37 o 
  -3   2  10       18.60        7.28      3.37 o 
  -2   2  10        0.03        5.25      2.53 o 
  -1   2  10       58.46       67.93      5.58 o 
   0   2  10       20.73       14.49      3.44 o 
   1   2  10      894.01      912.22     20.41 o 
   2   2  10      905.40      876.09     20.58 o 
   3   2  10       18.77       18.09      5.03 o 
   4   2  10       19.43       24.22      5.01 o 
   5   2  10       42.63       51.12      6.95 o 
   6   2  10        1.04        4.39      4.39 o 
   7   2  10       26.72       26.51      5.48 o 
   8   2  10       18.38       13.09      6.71 o 
   9   2  10       21.21       11.69      6.18 o 
  10   2  10        3.72        4.62      6.24 o 
  11   2  10        0.16        0.67      5.48 o 
 -16   3  10       16.09       18.28      4.91 o 
 -15   3  10        1.83        1.67      3.17 o 
 -14   3  10        5.69       13.24      5.05 o 
 -13   3  10       27.11       30.07      6.84 o 
 -12   3  10        0.19        2.96      3.83 o 
 -11   3  10        0.02        0.63      5.29 o 
 -10   3  10       13.31       13.67      5.24 o 
  -9   3  10        0.50        2.89      4.51 o 
  -8   3  10        7.09       10.14      5.70 o 
  -7   3  10       44.81        3.79      4.74 o 
  -6   3  10      297.62      342.60     14.78 o 
  -5   3  10       75.27       89.94      7.84 o 
  -4   3  10       63.23       81.91      7.27 o 
  -3   3  10        5.58        8.87      3.07 o 
  -2   3  10       40.17       52.97      6.23 o 
  -1   3  10        6.36        8.79      5.22 o 
   0   3  10      944.00      907.73     14.84 o 
   1   3  10        0.62        0.51      5.58 o 
   2   3  10      342.85      328.48     14.49 o 
   3   3  10      154.04      152.97     10.95 o 
   4   3  10       27.03       30.73      6.43 o 
   5   3  10        6.41       11.77      5.26 o 
   6   3  10        7.87        2.86      6.04 o 
   7   3  10        1.86        0.00      5.21 o 
   8   3  10        1.26        4.16      4.80 o 
   9   3  10        0.04        1.18      3.92 o 
 -13   4  10        1.54        5.65      4.51 o 
 -12   4  10       28.42       23.79      8.44 o 
 -11   4  10      245.63      242.80     15.85 o 
 -10   4  10        0.96        2.22      6.09 o 
  -9   4  10        0.00        3.70      5.69 o 
  -8   4  10       28.38       34.33      9.08 o 
  -7   4  10        5.61        7.73      6.65 o 
  -6   4  10        8.35        2.66      5.41 o 
  -5   4  10        3.42        1.92      5.33 o 
  -4   4  10       14.14       21.92      4.22 o 
  -3   4  10        0.17        5.84      3.68 o 
  -2   4  10        0.38       15.38      4.52 o 
  -1   4  10        0.98        4.65      4.65 o 
   0   4  10        0.25        1.64      3.85 o 
   1   4  10       16.67       14.52      4.98 o 
   2   4  10      151.57      117.14      9.84 o 
   3   4  10      113.53      104.85     10.23 o 
   4   4  10       13.31        3.90      5.31 o 
   5   4  10       45.03       40.48      6.76 o 
   6   4  10        5.50        1.06      5.74 o 
 -19   0  11        4.60        3.40      3.40 o 
 -17   0  11        4.62        8.21      3.26 o 
 -15   0  11       21.92       24.32      4.53 o 
 -13   0  11       28.65       29.53      5.08 o 
 -11   0  11        1.84        3.52      3.65 o 
  -9   0  11       67.59       66.99      5.71 o 
  -7   0  11        9.10       12.36      3.14 o 
  -5   0  11       24.04        1.29      2.40 o 
  -3   0  11     1948.08     2008.74     27.96 o 
  -1   0  11      109.67      130.33      7.91 o 
   1   0  11      189.21      191.23     10.46 o 
   3   0  11        3.17        7.15      4.18 o 
   5   0  11       26.40       19.17      5.97 o 
   7   0  11       16.68       15.41      7.02 o 
   9   0  11        0.62        6.21      6.21 o 
  11   0  11        1.38        1.59      5.63 o 
 -19   1  11        3.24        2.38      3.85 o 
 -18   1  11        6.35        0.48      4.27 o 
 -17   1  11       18.24       20.87      4.63 o 
 -16   1  11       55.43       57.02      7.06 o 
 -15   1  11        0.40        0.98      3.75 o 
 -14   1  11       13.52       15.70      4.44 o 
 -13   1  11       44.44       40.00      7.18 o 
 -12   1  11      167.74      175.73     10.72 o 
 -11   1  11      218.14      213.42     11.17 o 
 -10   1  11       43.45       48.45      6.16 o 
  -9   1  11       17.56       27.83      4.80 o 
  -8   1  11      122.55      116.18      7.48 o 
  -7   1  11        0.00        0.36      2.50 o 
  -6   1  11      134.55      156.51      7.91 o 
  -5   1  11       28.30       30.25      3.83 o 
  -4   1  11       30.41        0.95      2.15 o 
  -3   1  11       81.50       68.74      5.21 o 
  -2   1  11      132.82      113.25      7.57 o 
  -1   1  11      108.60       83.12      3.51 o 
   0   1  11       27.74       28.92      3.03 o 
   1   1  11       25.77       28.76      4.52 o 
   2   1  11        3.30        3.99      3.99 o 
   3   1  11       57.79       55.08      6.82 o 
   4   1  11       27.11       18.51      5.67 o 
   5   1  11       17.85       12.37      4.71 o 
   6   1  11      143.24      170.63     13.23 o 
   7   1  11        7.05       21.56      6.17 o 
   8   1  11        0.18        0.76      5.83 o 
   9   1  11        0.00        7.85      5.02 o 
  10   1  11        0.05        4.03      6.93 o 
  11   1  11       35.82       45.09      8.71 o 
 -18   2  11        0.08        3.37      3.16 o 
 -17   2  11        5.31        3.05      4.18 o 
 -16   2  11       25.75       31.09      5.15 o 
 -15   2  11       40.79       40.47      6.60 o 
 -14   2  11       12.67       14.32      5.44 o 
 -13   2  11      100.81       95.94      9.83 o 
 -12   2  11       23.20       39.65      6.11 o 
 -11   2  11      102.01       93.54      8.34 o 
 -10   2  11       89.92      115.42      8.83 o 
  -9   2  11       62.96       55.04      4.18 o 
  -8   2  11       85.62      113.28      7.92 o 
  -7   2  11      150.02      151.39      9.46 o 
  -6   2  11       58.48       51.50      3.83 o 
  -5   2  11      133.43      138.97      8.67 o 
  -4   2  11       18.39       30.49      4.43 o 
  -3   2  11       12.95       11.30      3.31 o 
  -2   2  11       32.82       48.57      5.64 o 
  -1   2  11        0.40        2.42      3.41 o 
   0   2  11      432.72      308.42    223.89 o 
   1   2  11      212.43      227.73     11.32 o 
   2   2  11      431.19      425.37     15.87 o 
   3   2  11      156.64      138.30      9.98 o 
   4   2  11       41.15       46.63      6.40 o 
   5   2  11        1.68        6.03      4.62 o 
   6   2  11      127.27      120.45     10.74 o 
   7   2  11       90.61      104.37      9.32 o 
   8   2  11        0.85        5.78      5.04 o 
   9   2  11        3.07       10.40      4.09 o 
  10   2  11       19.67       14.83      5.66 o 
 -16   3  11        0.01        1.57      4.00 o 
 -15   3  11        0.03        1.13      4.09 o 
 -14   3  11       13.06       16.70      4.99 o 
 -13   3  11       93.55       84.16      9.03 o 
 -12   3  11       23.96       43.06      7.18 o 
 -11   3  11       31.19       53.77      7.05 o 
 -10   3  11       11.66       10.24      4.89 o 
  -9   3  11       11.63        0.61      5.98 o 
  -8   3  11        8.82        0.00      5.98 o 
  -7   3  11      295.28      306.08     15.83 o 
  -6   3  11       11.22        0.00      4.10 o 
  -5   3  11       33.15        1.06      4.45 o 
  -4   3  11        5.13       10.31      4.23 o 
  -3   3  11       15.98        0.00      4.24 o 
  -2   3  11        4.18       10.41      4.46 o 
  -1   3  11       10.51        4.96      5.35 o 
   0   3  11       35.60       16.76     11.99 o 
   1   3  11       99.33      102.88      8.26 o 
   2   3  11      180.29      212.72     12.27 o 
   3   3  11      283.88      289.83     13.81 o 
   4   3  11        4.37        1.66      4.97 o 
   5   3  11       17.28       20.55      4.41 o 
   6   3  11        0.29        2.88      4.94 o 
   7   3  11        0.22        2.30      3.93 o 
   8   3  11       16.84       14.85      4.72 o 
 -12   4  11       50.55       48.28      9.17 o 
 -11   4  11        0.63        7.79      7.79 o 
 -10   4  11        0.00        3.06      6.42 o 
  -9   4  11       92.49      107.09     11.34 o 
  -8   4  11       19.62       18.23      7.45 o 
  -7   4  11        0.51        8.08      5.63 o 
  -6   4  11        8.42        3.46      6.32 o 
  -5   4  11        8.90       11.88      4.86 o 
  -4   4  11        2.86        3.16      5.70 o 
  -3   4  11        7.89       17.45      4.62 o 
  -2   4  11        6.61        4.07      5.37 o 
  -1   4  11       36.85       27.28      6.07 o 
   0   4  11       38.02       23.32     22.95 o 
   1   4  11       51.93       38.79      6.60 o 
   2   4  11       36.78       29.60      6.59 o 
   3   4  11       17.40       16.25      5.49 o 
   4   4  11       57.78       51.58      6.41 o 
 -18   0  12       10.68        3.01      3.70 o 
 -16   0  12        0.00        1.51      3.86 o 
 -14   0  12      105.60      108.80      8.81 o 
 -12   0  12       64.52       71.78      7.41 o 
 -10   0  12      267.99      286.24     12.39 o 
  -8   0  12      215.53      220.69      9.80 o 
  -6   0  12       16.80       24.79      4.38 o 
  -4   0  12      381.50      444.06     14.18 o 
  -2   0  12      254.88      305.86     12.32 o 
   0   0  12      268.45      300.03     11.15 o 
   2   0  12        3.43       10.07      3.68 o 
   4   0  12      266.75      323.02     16.24 o 
   6   0  12        3.57        0.69      5.47 o 
   8   0  12        9.11       11.70      5.89 o 
  10   0  12       13.05       18.35      6.98 o 
 -18   1  12        0.73        5.44      3.79 o 
 -17   1  12        9.87        2.57      4.83 o 
 -16   1  12       16.70        5.16      5.45 o 
 -15   1  12       93.83       93.21      7.96 o 
 -14   1  12       92.21       93.30      8.33 o 
 -13   1  12       45.71       63.11      6.90 o 
 -12   1  12      134.52      150.03      9.56 o 
 -11   1  12      144.50      131.44      9.06 o 
 -10   1  12       98.06       86.11      7.49 o 
  -9   1  12      314.88      353.89     13.69 o 
  -8   1  12      150.61      176.73      9.74 o 
  -7   1  12        9.02       19.45      4.27 o 
  -6   1  12        8.40        6.15      3.59 o 
  -5   1  12       12.24        9.45      3.74 o 
  -4   1  12       83.46       96.58      6.91 o 
  -3   1  12       98.20       92.31      6.76 o 
  -2   1  12      335.44      363.05     12.76 o 
  -1   1  12       35.20       44.44      5.46 o 
   0   1  12      135.45      141.65      6.36 o 
   1   1  12        4.90        9.17      3.49 o 
   2   1  12       12.52       17.35      4.88 o 
   3   1  12       62.48       60.80      7.64 o 
   4   1  12       49.43       63.55      7.63 o 
   5   1  12        3.35        2.52      6.45 o 
   6   1  12       58.35       68.69     10.19 o 
   7   1  12       42.09       50.73      9.82 o 
   8   1  12        0.22        6.90      6.90 o 
   9   1  12       39.15       46.96      8.25 o 
  10   1  12       20.49       11.84      7.14 o 
 -17   2  12       13.95        7.19      4.76 o 
 -16   2  12       15.77        9.66      5.42 o 
 -15   2  12       38.42       35.24      6.96 o 
 -14   2  12        4.68        4.47      4.60 o 
 -13   2  12      128.09      138.02     10.53 o 
 -12   2  12       14.02       19.46      4.71 o 
 -11   2  12        1.87        0.00      4.45 o 
 -10   2  12       27.84       31.33      5.53 o 
  -9   2  12       25.38       24.19      5.10 o 
  -8   2  12       17.13        1.00      3.79 o 
  -7   2  12       48.24       45.30      6.65 o 
  -6   2  12        9.67        3.32      4.36 o 
  -5   2  12      235.08      274.78     12.36 o 
  -4   2  12       15.78       14.66      4.80 o 
  -3   2  12       39.27       46.28      5.41 o 
  -2   2  12       33.52       33.10      5.84 o 
  -1   2  12        0.07        0.44      3.39 o 
   0   2  12      145.01      175.19      7.61 o 
   1   2  12      126.25      118.78      9.58 o 
   2   2  12       11.12       17.60      5.46 o 
   3   2  12       80.37       62.78      8.02 o 
   4   2  12       55.81       47.25      7.32 o 
   5   2  12       11.49       10.29      5.08 o 
   6   2  12       25.42       21.63      6.75 o 
   7   2  12        0.00        3.13      5.31 o 
   8   2  12       19.88       12.68      5.66 o 
   9   2  12        9.40        8.14      5.37 o 
 -15   3  12        2.05        9.83      3.42 o 
 -14   3  12        1.21        2.45      4.96 o 
 -13   3  12        5.34        7.14      5.70 o 
 -12   3  12        0.05        2.67      4.58 o 
 -11   3  12        1.13        0.67      5.51 o 
 -10   3  12       11.19       21.96      5.64 o 
  -9   3  12       16.68       23.76      5.43 o 
  -8   3  12      188.94      197.69     13.43 o 
  -7   3  12       76.77       89.74     10.25 o 
  -6   3  12      133.94      161.89     11.21 o 
  -5   3  12       42.67       50.53      6.90 o 
  -4   3  12       14.05       14.50      5.32 o 
  -3   3  12        4.13        4.86      4.86 o 
  -2   3  12       25.43        2.13      4.51 o 
  -1   3  12       66.32       55.72      4.66 o 
   0   3  12       99.95      101.37      6.58 o 
   1   3  12        0.73        1.58      4.93 o 
   2   3  12       64.84       39.37      7.03 o 
   3   3  12       14.06       13.74      5.27 o 
   4   3  12        2.19        1.68      4.64 o 
   5   3  12        0.29        1.13      4.68 o 
   6   3  12        1.78        1.13      4.31 o 
   7   3  12        3.94        2.21      4.63 o 
 -11   4  12        0.17        9.08      5.27 o 
 -10   4  12        3.13        3.17      7.08 o 
  -9   4  12        2.83        3.18      5.54 o 
  -8   4  12       12.08        3.89      5.34 o 
  -7   4  12        0.37        3.74      5.82 o 
  -6   4  12       43.36       67.65      8.70 o 
  -5   4  12        8.43        8.08      4.66 o 
  -4   4  12        0.52        2.54      4.62 o 
  -3   4  12       14.47       10.93      5.80 o 
  -2   4  12        0.46        2.35      3.88 o 
  -1   4  12        1.70        2.81      4.78 o 
   0   4  12        3.13        2.27      3.88 o 
   1   4  12       30.39       28.08      6.14 o 
   2   4  12        6.26        2.12      4.88 o 
   3   4  12        9.64       14.89      4.14 o 
 -17   0  13        0.29        2.56      3.73 o 
 -15   0  13        0.18        1.03      3.92 o 
 -13   0  13       13.66        9.89      4.57 o 
 -11   0  13     2433.68     2542.32     37.87 o 
  -9   0  13      179.60      191.33     11.00 o 
  -7   0  13      277.97      350.50     13.57 o 
  -5   0  13       39.99       45.29      5.80 o 
  -3   0  13       15.82       24.74      5.40 o 
  -1   0  13       51.80       61.95      7.41 o 
   1   0  13       25.06       47.78      6.44 o 
   3   0  13        7.28        3.77      5.74 o 
   5   0  13       78.83       81.19     10.95 o 
   7   0  13       15.24       22.44      7.54 o 
   9   0  13        8.47        8.66      6.37 o 
 -18   1  13       15.84        9.29      5.09 o 
 -17   1  13        9.91        0.50      5.16 o 
 -16   1  13       22.90       15.25      4.61 o 
 -15   1  13        0.15        4.22      4.45 o 
 -14   1  13        1.11        1.03      3.34 o 
 -13   1  13       95.41       96.52      8.64 o 
 -12   1  13      177.30      171.84     11.38 o 
 -11   1  13      160.46      205.63     11.66 o 
 -10   1  13        5.64        0.00      4.94 o 
  -9   1  13      328.34      350.53     14.58 o 
  -8   1  13        6.83        2.33      4.19 o 
  -7   1  13       84.86       81.82      7.38 o 
  -6   1  13        0.01        3.52      3.52 o 
  -5   1  13        0.42        3.93      4.21 o 
  -4   1  13       37.49       36.85      5.65 o 
  -3   1  13      113.90      108.52      8.34 o 
  -2   1  13       32.15       36.30      5.26 o 
  -1   1  13       41.37       47.88      5.53 o 
   0   1  13      170.46      157.47      7.24 o 
   1   1  13       50.29       46.06      6.81 o 
   2   1  13      323.95      337.93     15.19 o 
   3   1  13      277.38      307.69     15.01 o 
   4   1  13       12.64       15.07      5.76 o 
   5   1  13        5.99        8.77      5.74 o 
   6   1  13       11.26       15.12      6.27 o 
   7   1  13       24.27       22.60      7.15 o 
   8   1  13       20.89       25.43      6.69 o 
   9   1  13        9.71        6.15      6.01 o 
 -17   2  13        3.94        2.57      3.74 o 
 -16   2  13        0.77        0.00      3.77 o 
 -15   2  13       16.13       17.14      4.84 o 
 -14   2  13        9.23        2.36      6.21 o 
 -13   2  13       10.92        2.97      5.42 o 
 -12   2  13        6.11       13.82      4.66 o 
 -11   2  13        4.52        3.60      4.62 o 
 -10   2  13        1.29        1.78      4.95 o 
  -9   2  13        3.39        4.63      2.99 o 
  -8   2  13        0.15        6.79      3.43 o 
  -7   2  13      143.10      206.20     12.07 o 
  -6   2  13       70.36       70.10      4.74 o 
  -5   2  13       46.83       45.33      6.83 o 
  -4   2  13       14.35        4.46      3.92 o 
  -3   2  13        5.81        7.76      4.21 o 
  -2   2  13       25.61        0.00      4.95 o 
  -1   2  13      111.70      110.20      8.68 o 
   0   2  13       80.89       65.80      5.52 o 
   1   2  13      209.19      153.21     11.37 o 
   2   2  13       99.13       68.13      8.36 o 
   3   2  13        2.22        1.62      5.37 o 
   4   2  13        3.96        4.49      4.87 o 
   5   2  13        1.11        4.70      4.83 o 
   6   2  13       20.27       19.27      4.73 o 
   7   2  13        0.09        3.04      4.21 o 
   8   2  13        3.17        0.00      5.92 o 
 -14   3  13        0.38        1.91      4.82 o 
 -13   3  13       18.28       35.85      6.58 o 
 -12   3  13        8.41        0.71      6.27 o 
 -11   3  13       11.95        7.02      7.02 o 
 -10   3  13       10.07        6.59      7.45 o 
  -9   3  13        9.86        4.30      6.85 o 
  -8   3  13        0.42        0.71      6.19 o 
  -7   3  13        7.53        0.70      6.46 o 
  -6   3  13        3.06       12.33      5.34 o 
  -5   3  13       29.60       22.26      7.72 o 
  -4   3  13       19.21       17.16      6.27 o 
  -3   3  13        0.68        0.59      3.90 o 
  -2   3  13        8.62        8.90      4.83 o 
  -1   3  13       11.94       15.81      6.09 o 
   0   3  13        1.15        3.34      3.34 o 
   1   3  13        0.28        2.15      4.67 o 
   2   3  13        3.82        3.24      4.21 o 
   3   3  13        1.28        4.91      4.36 o 
   4   3  13        2.62        1.12      4.11 o 
   5   3  13        0.48        1.62      3.66 o 
 -10   4  13        1.88        5.47      7.39 o 
  -9   4  13        3.50       10.32      6.73 o 
  -8   4  13       19.37       13.27      8.06 o 
  -7   4  13        0.17        3.01      6.31 o 
  -6   4  13       47.83       41.49      7.98 o 
  -5   4  13        2.27        2.67      5.16 o 
  -4   4  13        0.69        4.44      4.99 o 
  -3   4  13        0.35        1.22      4.60 o 
  -2   4  13        2.24        0.55      4.73 o 
  -1   4  13       27.22       24.85      5.50 o 
   0   4  13       22.87       10.78      4.52 o 
   1   4  13       27.28       16.38      4.91 o 
 -18   0  14       35.46       30.83      5.51 o 
 -16   0  14        0.06        2.62      3.59 o 
 -14   0  14       23.07       22.35      6.37 o 
 -12   0  14      397.66      396.80     16.44 o 
 -10   0  14     1125.49     1260.81     27.44 o 
  -8   0  14        5.03        0.00      4.34 o 
  -6   0  14       62.97       75.28      7.56 o 
  -4   0  14      166.12      220.92     11.56 o 
  -2   0  14        3.92        4.79      4.79 o 
   0   0  14        8.46       14.89      5.31 o 
   2   0  14       41.26       36.66      8.54 o 
   4   0  14      197.01      213.36     14.73 o 
   6   0  14        1.87        5.82      5.82 o 
   8   0  14        0.08        5.33      5.90 o 
 -17   1  14        3.89        6.17      3.35 o 
 -16   1  14        0.86        4.60      4.60 o 
 -15   1  14        0.78        2.77      4.73 o 
 -14   1  14       19.67       26.27      5.77 o 
 -13   1  14       18.15       11.80      5.94 o 
 -12   1  14       94.97      111.38      9.41 o 
 -11   1  14       12.79       25.58      5.06 o 
 -10   1  14      221.51      270.35     13.67 o 
  -9   1  14       21.90        9.19      6.32 o 
  -8   1  14       78.66       98.76      8.71 o 
  -7   1  14        0.03        0.50      4.23 o 
  -6   1  14       12.07        8.55      4.59 o 
  -5   1  14      140.21      150.76     10.28 o 
  -4   1  14       11.92       12.62      4.50 o 
  -3   1  14        7.27        6.25      3.56 o 
  -2   1  14        0.10        7.77      3.25 o 
  -1   1  14       66.61       51.38      6.36 o 
   0   1  14      106.05      108.43      6.75 o 
   1   1  14      202.95      220.10     11.93 o 
   2   1  14      446.59      401.03     17.57 o 
   3   1  14      152.05      147.72     12.20 o 
   4   1  14       34.55       31.23      8.14 o 
   5   1  14        5.21       12.62      5.72 o 
   6   1  14        3.93       13.05      5.65 o 
   7   1  14        1.13        6.60      6.60 o 
   8   1  14        0.42        2.93      3.86 o 
 -16   2  14        0.63        1.64      3.17 o 
 -15   2  14       13.78        8.80      4.91 o 
 -14   2  14        0.54        1.25      4.69 o 
 -13   2  14        3.13        5.10      4.77 o 
 -12   2  14        1.93        3.91      5.68 o 
 -11   2  14        8.02        7.19      4.44 o 
 -10   2  14        0.05        1.90      4.03 o 
  -9   2  14        0.20        5.47      5.47 o 
  -8   2  14       27.24       26.79      7.21 o 
  -7   2  14       84.46       76.59      9.44 o 
  -6   2  14       71.38       67.84      4.93 o 
  -5   2  14        4.01        2.77      4.90 o 
  -4   2  14       23.65        0.55      3.57 o 
  -3   2  14        0.13        4.25      4.25 o 
  -2   2  14        5.38        0.51      3.55 o 
  -1   2  14        4.26        7.75      3.21 o 
   0   2  14       38.01       12.25     17.45 o 
   1   2  14       74.18       61.45      6.88 o 
   2   2  14        0.43        4.88      4.28 o 
   3   2  14      126.66      106.10     10.28 o 
   4   2  14       87.46       67.73      8.36 o 
   5   2  14        3.76        6.37      4.43 o 
   6   2  14       18.09        6.38      5.67 o 
 -14   3  14        5.07        0.64      5.31 o 
 -13   3  14        6.46       14.63      6.69 o 
 -12   3  14        0.01        1.48      5.59 o 
 -11   3  14       20.18       27.14      7.15 o 
 -10   3  14       24.47       31.31      7.65 o 
  -9   3  14        0.25        0.79      5.46 o 
  -8   3  14       42.09       42.19      8.76 o 
  -7   3  14        2.47        2.85      5.16 o 
  -6   3  14       50.38       49.74      9.21 o 
  -5   3  14       10.21       12.98      6.46 o 
  -4   3  14        2.84        3.72      4.26 o 
  -3   3  14        1.92        2.96      4.31 o 
  -2   3  14        2.23        1.72      4.97 o 
  -1   3  14       19.24       14.54      5.71 o 
   0   3  14       54.77       48.08      8.27 o 
   1   3  14        3.74        4.90      3.87 o 
   2   3  14        0.58        6.45      4.14 o 
   3   3  14       10.99        7.95      4.40 o 
   4   3  14       12.05       16.07      4.26 o 
  -7   4  14       14.38        9.57      4.49 o 
  -6   4  14        2.04        2.11      6.03 o 
  -5   4  14       87.17       95.75      9.47 o 
  -4   4  14        1.99       14.30      5.25 o 
  -3   4  14       16.29        0.59      4.59 o 
  -2   4  14        2.84        3.29      5.03 o 
 -17   0  15        0.10        0.52      2.82 o 
 -15   0  15       60.96       57.46      7.25 o 
 -13   0  15       38.99       64.20      7.59 o 
 -11   0  15      101.98      113.13     10.23 o 
  -9   0  15      146.90      170.07     11.96 o 
  -7   0  15        1.71        2.24      3.60 o 
  -5   0  15       76.29      101.69      9.94 o 
  -3   0  15      134.21      141.78     10.58 o 
  -1   0  15      115.12      120.71     10.74 o 
   1   0  15        0.42        5.93      4.97 o 
   3   0  15        4.97        6.39      6.39 o 
   5   0  15       18.62        9.63      7.77 o 
   7   0  15       36.74       44.61      8.41 o 
 -17   1  15       12.22        8.73      4.67 o 
 -16   1  15        1.11        2.72      3.76 o 
 -15   1  15        3.24        3.44      4.64 o 
 -14   1  15       22.47       38.29      6.10 o 
 -13   1  15       34.64       45.02      6.68 o 
 -12   1  15      111.19      122.60     10.39 o 
 -11   1  15        0.03        3.08      5.56 o 
 -10   1  15       85.25       88.44     10.19 o 
  -9   1  15        5.75        4.76      6.02 o 
  -8   1  15       49.08       38.32      7.90 o 
  -7   1  15       12.31       21.32      6.36 o 
  -6   1  15        3.69        0.58      4.31 o 
  -5   1  15        0.06        1.07      4.14 o 
  -4   1  15      108.13       98.37      9.70 o 
  -3   1  15       46.24       59.89      7.37 o 
  -2   1  15       45.96       55.02      7.65 o 
  -1   1  15        0.13        3.24      3.51 o 
   0   1  15        0.14        4.95      4.95 o 
   1   1  15        1.46        2.32      4.57 o 
   2   1  15        0.08        0.62      5.34 o 
   3   1  15        7.80        8.49      6.04 o 
   4   1  15       38.00       35.35      7.89 o 
   5   1  15        0.75        2.81      6.30 o 
   6   1  15        2.43        7.71      5.40 o 
 -15   2  15       32.33       28.24      6.22 o 
 -14   2  15        2.66        3.83      5.21 o 
 -13   2  15        5.48       10.67      4.84 o 
 -12   2  15       22.38       40.42      7.29 o 
 -11   2  15       20.44       12.50      6.37 o 
 -10   2  15        0.47        6.01      6.01 o 
  -9   2  15        0.65        6.86      6.86 o 
  -8   2  15      158.20      162.84     13.43 o 
  -7   2  15      111.88      118.09     10.13 o 
  -6   2  15      119.73      110.50      5.33 o 
  -5   2  15        0.59        2.99      4.91 o 
  -4   2  15       11.33        4.38      4.38 o 
  -3   2  15        4.28        1.71      4.47 o 
  -2   2  15        1.91        5.01      6.28 o 
  -1   2  15        7.93        7.12      4.04 o 
   0   2  15      110.20       60.95     52.48 o 
   1   2  15        4.05        2.73      5.34 o 
   2   2  15        2.45        4.58      4.58 o 
   3   2  15       41.48       25.42      6.15 o 
   4   2  15        0.25        4.71      4.71 o 
   5   2  15        0.20        3.31      3.57 o 
 -12   3  15        0.31        7.41      5.62 o 
 -11   3  15        7.25        5.41      7.61 o 
 -10   3  15        0.22        7.82      6.83 o 
  -9   3  15        4.78        5.47      6.55 o 
  -8   3  15        4.14        9.11      4.52 o 
  -7   3  15       23.05       27.08      6.79 o 
  -6   3  15       50.30       71.37     10.26 o 
  -5   3  15       59.89       66.52      8.53 o 
  -4   3  15        3.88        8.87      5.44 o 
  -3   3  15        3.44        2.39      4.95 o 
  -2   3  15        7.16        1.74      4.58 o 
  -1   3  15        3.70        1.64      4.01 o 
   0   3  15        6.79        5.58      3.43 o 
   1   3  15        0.65        2.61      4.05 o 
   2   3  15        8.04        0.51      4.80 o 
 -16   0  16        0.79        5.83      3.64 o 
 -14   0  16       60.08       59.16      8.17 o 
 -12   0  16      140.23      132.77     10.97 o 
 -10   0  16       81.08       75.96      9.20 o 
  -8   0  16       33.14       51.78      7.33 o 
  -6   0  16        8.03        0.63      4.62 o 
  -4   0  16        7.07        0.63      5.77 o 
  -2   0  16        6.54        4.01      5.81 o 
   0   0  16        8.90        9.91      4.50 o 
   2   0  16      329.84      377.21     19.12 o 
   4   0  16      101.13       74.08     10.60 o 
 -16   1  16        2.22        2.21      4.13 o 
 -15   1  16        5.29        9.35      5.33 o 
 -14   1  16        1.57        1.83      4.40 o 
 -13   1  16        0.29        0.65      5.19 o 
 -12   1  16       52.06       48.04      8.33 o 
 -11   1  16       80.72      101.17     10.86 o 
 -10   1  16      163.58      173.26     14.23 o 
  -9   1  16      174.65      230.36     14.61 o 
  -8   1  16       12.76       14.86      6.52 o 
  -7   1  16        3.09        8.19      5.41 o 
  -6   1  16        4.12        4.94      4.13 o 
  -5   1  16        5.38        7.19      5.90 o 
  -4   1  16        1.99        4.13      4.33 o 
  -3   1  16       32.89       24.98      6.39 o 
  -2   1  16        6.93        5.78      5.04 o 
  -1   1  16       19.12       13.87      5.79 o 
   0   1  16       85.18       69.89      6.23 o 
   1   1  16       16.75       17.95      5.67 o 
   2   1  16       59.96       68.79      8.15 o 
   3   1  16       37.75       29.60      7.11 o 
   4   1  16        6.65        5.32      6.84 o 
   5   1  16       10.36        8.63      5.91 o 
 -14   2  16        6.47        0.67      5.72 o 
 -13   2  16        5.33        1.39      7.06 o 
 -12   2  16        6.99        6.43      6.21 o 
 -11   2  16       11.98       12.37      6.60 o 
 -10   2  16       18.04       16.88      6.42 o 
  -9   2  16       14.68       29.81      6.87 o 
  -8   2  16       37.93       27.79      8.30 o 
  -7   2  16       26.13       28.26      6.08 o 
  -6   2  16       24.39        1.97      6.62 o 
  -5   2  16       26.76       12.77      6.70 o 
  -4   2  16        5.18        0.00      3.94 o 
  -3   2  16        8.63        1.78      5.35 o 
  -2   2  16       67.48       51.59      7.97 o 
  -1   2  16      103.22       88.40      9.61 o 
   0   2  16        0.01        1.93      2.70 o 
   1   2  16        3.77        4.88      4.29 o 
   2   2  16        1.91        1.07      3.65 o 
   3   2  16        0.75        3.71      4.33 o 
 -11   3  16        0.79        2.27      4.76 o 
 -10   3  16        0.55        1.57      4.94 o 
  -9   3  16       11.92       17.02      6.76 o 
  -8   3  16       40.05        0.00      6.13 o 
  -7   3  16        3.37        4.35      6.46 o 
  -6   3  16       19.71       24.43      7.00 o 
  -5   3  16        0.30        5.30      5.48 o 
  -4   3  16        0.31        5.59      5.59 o 
  -3   3  16        0.04        4.18      5.20 o 
  -2   3  16        3.60        4.50      4.87 o 
  -1   3  16        0.58        2.67      4.21 o 
   0   3  16       12.41       12.53      3.01 o 
 -15   0  17        0.43        9.02      4.04 o 
 -13   0  17       10.06        3.67      5.37 o 
 -11   0  17      130.87      145.05     11.64 o 
  -9   0  17      346.56      387.20     18.47 o 
  -7   0  17        5.05        2.72      5.74 o 
  -5   0  17       23.57       29.81      6.37 o 
  -3   0  17       37.92       39.07      7.28 o 
  -1   0  17        0.23        0.67      4.93 o 
   1   0  17      273.52      288.18     16.80 o 
   3   0  17      503.79      449.59     21.34 o 
 -15   1  17        0.07        2.95      4.13 o 
 -14   1  17        4.10        0.66      5.57 o 
 -13   1  17        2.54        2.63      5.86 o 
 -12   1  17       81.80       91.15     10.28 o 
 -11   1  17      139.50      154.11     12.71 o 
 -10   1  17      180.52      209.20     15.11 o 
  -9   1  17       28.21       37.67      8.05 o 
  -8   1  17       28.71       17.92      7.60 o 
  -7   1  17       25.87       27.01      6.77 o 
  -6   1  17       97.85      113.34     10.26 o 
  -5   1  17       10.19        4.45      5.87 o 
  -4   1  17       29.06       39.39      7.12 o 
  -3   1  17        3.72        2.45      5.55 o 
  -2   1  17        2.81       11.45      4.22 o 
  -1   1  17        8.12       13.19      5.23 o 
   0   1  17       14.16        8.98      3.99 o 
   1   1  17       16.82       20.18      6.08 o 
   2   1  17       26.25       19.67      6.28 o 
   3   1  17       39.09       42.85      7.28 o 
 -13   2  17        7.29        0.69      5.08 o 
 -12   2  17        1.69        2.91      5.96 o 
 -11   2  17        8.13        6.70      5.93 o 
 -10   2  17        1.71        0.73      6.40 o 
  -9   2  17       66.32       72.34     10.18 o 
  -8   2  17       16.36       33.64      7.52 o 
  -7   2  17       18.81       16.29      7.14 o 
  -6   2  17        0.88        0.00      5.29 o 
  -5   2  17        8.03       15.69      5.78 o 
  -4   2  17        2.92        3.10      4.80 o 
  -3   2  17        1.72        0.59      3.65 o 
  -2   2  17        3.33        4.02      5.03 o 
  -1   2  17        3.30        6.09      4.49 o 
   0   2  17        5.20        1.91      2.86 o 
   1   2  17        3.22        0.00      3.99 o 
  -7   3  17        8.45        9.17      6.24 o 
  -6   3  17       15.72       19.48      5.66 o 
  -5   3  17       24.65       34.94      6.09 o 
 -14   0  18        1.95        0.59      5.12 o 
 -12   0  18      141.38      156.62     12.58 o 
 -10   0  18       19.36       28.96      7.34 o 
  -8   0  18        7.11        0.75      5.31 o 
  -6   0  18       49.34       53.06      9.31 o 
  -4   0  18       79.34      104.96     10.06 o 
  -2   0  18        0.71        5.73      5.01 o 
   0   0  18        2.08       11.06      7.27 o 
   2   0  18       48.80       27.69      8.97 o 
 -13   1  18        9.02       19.22      7.04 o 
 -12   1  18        0.12        0.00      5.12 o 
 -11   1  18        0.04        6.36      6.36 o 
 -10   1  18       14.14        7.93      8.29 o 
  -9   1  18        3.89        5.07      6.16 o 
  -8   1  18       86.52       89.21     10.58 o 
  -7   1  18       25.06       21.64      6.64 o 
  -6   1  18       90.37       91.23     10.87 o 
  -5   1  18       12.21        5.32      5.18 o 
  -4   1  18        0.11        5.31      5.31 o 
  -3   1  18        0.88        1.24      4.66 o 
  -2   1  18        0.57        5.43      5.43 o 
  -1   1  18        1.01        0.57      5.08 o 
   0   1  18        2.34        1.84      4.91 o 
   1   1  18       30.41       18.19      6.45 o 
 -11   2  18        5.21        6.81      6.81 o 
 -10   2  18       12.94       18.51      6.56 o 
  -9   2  18        3.17        0.76      6.49 o 
  -8   2  18       14.64       10.88      6.03 o 
  -7   2  18        2.80        6.34      4.07 o 
  -6   2  18        0.07        0.00      4.93 o 
  -5   2  18       59.08       61.73      7.86 o 
  -4   2  18        0.60        3.05      4.71 o 
  -3   2  18        0.00        8.15      4.36 o 
  -2   2  18       16.08       15.41      4.19 o 
 -11   0  19        0.10        1.38      4.12 o 
  -9   0  19        6.64        8.58      6.04 o 
  -7   0  19        0.20        0.71      5.07 o 
  -5   0  19        0.34        5.08      5.08 o 
  -3   0  19       15.73       15.57      6.62 o 
  -1   0  19       24.10       16.74      6.58 o 
 -11   1  19        7.39        2.10      6.07 o 
 -10   1  19       29.15       15.01      6.88 o 
  -9   1  19        6.53       12.91      4.64 o 
  -8   1  19        1.14        0.00      4.89 o 
  -7   1  19        4.67        3.49      5.34 o 
  -6   1  19        8.41       14.85      5.89 o 
  -5   1  19        4.67        7.14      5.23 o 
  -4   1  19       15.82       14.44      5.69 o 
  -3   1  19       12.96       10.27      6.08 o 
  -2   1  19        5.98        8.78      4.41 o 
  -8   0  20        9.10        4.93      6.27 o 
  -6   0  20       76.52       68.24      9.90 o 
                                                 
